# Supplementary material for: Carbohydrate restriction drives greater perturbations in circulating metabolites than low energy availability in elite male athletes
Source: Physiol Rep. 2026 Feb 3;14(3):e70752. doi: 10.14814/phy2.70752 (PMC12868390; doi:10.14814/phy2.70752)
Supplement: Supplementary file 3 — Appendix S1. [file PHY2-14-e70752-s003.zip › PHYSREP-2025-11-1023-s03.xlsx]

## Sheet: Data
Idx	Condition	Phase	TP	Order	Batch	HILICPOS1	HILICPOS9	HILICPOS10	HILICPOS14	HILICPOS18	HILICPOS19	HILICPOS22	HILICPOS24	HILICPOS27	HILICPOS29	HILICPOS35	HILICPOS39	HILICPOS42	HILICPOS43	HILICPOS48	HILICPOS52	HILICPOS53	HILICPOS54	HILICPOS62	HILICPOS64	HILICPOS66	HILICPOS75	HILICPOS82	HILICPOS86	HILICPOS88	HILICPOS89	HILICPOS90	HILICPOS99	HILICPOS108	HILICPOS116	HILICPOS117	HILICPOS120	HILICPOS123	HILICPOS126	HILICPOS440	HILICPOS735	HILICPOS1548	HILICPOS1626	HILICPOS1823	HILICPOS1941	HILICPOS2104	HILICPOS2634	C18POS3	C18POS4
1	LCHF	T1	EX1	3	1	3.98314e+08	6.88807e+08	9.14009e+07	1.14498e+06	2.41914e+07	9.26551e+07	6.27343e+08	4.05815e+07	1.29056e+09	1.66025e+06	2.50216e+07	1.70089e+07	2.13319e+08	2.33217e+07	1.506e+07	5.30618e+08	1.2992e+09	9.17534e+06	6.46898e+07	7.60111e+07	711399	1.08279e+08	1.78322e+07	3.52299e+08	7.09996e+06	2.62236e+07	3.08289e+06	1.41546e+08	7.32573e+06	4.13273e+07	514641	1.9853e+06	595255	643317	342746	2.08723e+06	1.7537e+07	1.02539e+07	1.06078e+08	1.65133e+08	7.34889e+06	1.69395e+07	3.3085e+08	6.0006e+06
2	LCHF	T1	T0	4	1	2.69034e+08	5.81372e+08	8.57098e+07	354204	1.47251e+07	6.44738e+07	2.58219e+08	3.0934e+07	7.57396e+08	3.20394e+06	1.42148e+07	1.09484e+07	1.22219e+08	2.52761e+07	1.43784e+07	4.60602e+08	5.55339e+08	1.08704e+07	4.8557e+07	9.01104e+07	539930	1.39868e+08	1.3772e+07	4.77781e+08	6.66788e+06	1.50118e+07	2.33562e+06	2.44681e+08	1.8434e+06	3.66414e+07	338099	1.10979e+07	416436	416955	324274	794825	1.35455e+07	8.14057e+06	1.07622e+08	1.57248e+08	5.46157e+06	8.44815e+06	2.06457e+08	6.41764e+06
3	LCHF	T2	EX1	5	1	2.12946e+08	5.07804e+08	8.33696e+07	1.13201e+06	1.21015e+07	1.31896e+08	4.26833e+08	3.55388e+07	1.51075e+09	3.70342e+06	5.26637e+06	6.83422e+06	5.72892e+07	4.88435e+06	1.47762e+07	4.13129e+08	7.6649e+08	1.5138e+07	2.97977e+07	3.49886e+08	596858	7.20496e+07	1.58124e+07	1.29198e+09	1.60485e+07	1.4799e+07	2.10967e+06	4.78903e+08	5.87823e+06	2.782e+07	594413	2.18194e+06	2.15294e+06	533684	2.42708e+06	3.0689e+06	1.8189e+07	1.05971e+07	1.03205e+08	2.27262e+08	9.78241e+06	1.18899e+07	8.22508e+08	6.17968e+06
4	LCHF	T1	Pre	6	1	2.5854e+08	5.55535e+08	7.29297e+07	415806	1.55229e+07	4.29995e+07	3.21518e+08	2.27392e+07	6.99283e+08	5.65286e+06	7.42895e+06	9.44609e+06	9.57705e+07	2.60382e+07	1.32779e+07	4.43209e+08	4.28291e+08	6.71077e+06	4.31548e+07	1.94185e+08	290067	1.14591e+08	1.08985e+07	3.67114e+08	6.21859e+06	1.5817e+07	2.54646e+06	1.84513e+08	4.18806e+06	3.1017e+07	311278	1.59209e+07	251726	408352	470032	982767	1.78236e+07	4.2167e+06	8.77732e+07	1.4236e+08	5.21274e+06	8.92952e+06	2.11833e+08	7.12286e+06
5	LCHF	T2	EX3	7	1	3.00515e+08	7.64827e+08	8.73858e+07	379278	1.66638e+07	8.98687e+07	1.68329e+08	5.05869e+07	1.60147e+09	4.59199e+06	6.07095e+06	9.73558e+06	7.77016e+07	5.24358e+06	1.67489e+07	6.35493e+08	1.34215e+09	2.07489e+07	4.10483e+07	4.55206e+08	848647	8.03818e+07	1.92862e+07	6.73069e+08	1.8907e+07	1.44444e+07	2.91e+06	3.53407e+08	7.26406e+06	3.42502e+07	662232	2.12657e+06	1.09081e+06	627998	3.29216e+06	4.35022e+06	1.92478e+07	3.85991e+06	1.05711e+08	1.89797e+08	9.85908e+06	2.0419e+07	1.01527e+09	8.75618e+06
6	LCHF	T2	Pre	8	1	3.31385e+08	7.83278e+08	9.15522e+07	1.12459e+06	2.07019e+07	1.32978e+08	8.37179e+08	5.55946e+07	1.33824e+09	7.7964e+06	1.79247e+07	1.66695e+07	1.67187e+08	1.28636e+07	1.72662e+07	6.49622e+08	1.27718e+09	2.1781e+07	4.45557e+07	3.49837e+08	868578	1.25588e+08	1.6699e+07	4.88708e+08	1.00146e+07	2.2492e+07	2.57132e+06	3.50785e+08	7.80963e+06	3.40191e+07	577980	2.23397e+06	928336	587626	1.22484e+06	785737	1.07442e+07	7.64686e+06	1.0536e+08	2.23192e+08	1.06599e+07	2.02824e+07	5.03864e+08	1.14708e+07
7	LCHF	T2	EXT0	9	1	2.0795e+08	4.10236e+08	9.28229e+07	1.47761e+06	1.13289e+07	1.54645e+08	4.20266e+08	4.34855e+07	2.14387e+09	2.98181e+06	8.3213e+06	7.23172e+06	1.03533e+08	1.11919e+07	1.80443e+07	3.37841e+08	8.27409e+08	1.64852e+07	2.83998e+07	1.6056e+08	615975	7.83759e+07	1.99798e+07	2.13181e+09	1.73259e+07	1.52756e+07	3.26968e+06	5.34895e+08	8.48009e+06	4.03158e+07	831334	3.5722e+06	3.2471e+06	710379	2.42757e+06	6.623e+06	2.97483e+07	6.46128e+06	1.21771e+08	2.55613e+08	1.14228e+07	1.34652e+07	7.70459e+08	6.49631e+06
8	LCHF	T2	T0	10	1	2.93168e+08	6.80289e+08	1.00573e+08	1.44644e+06	1.53887e+07	9.89986e+07	5.65119e+08	3.47953e+07	9.99723e+08	3.83173e+06	1.18911e+07	9.98242e+06	9.82991e+07	1.09028e+07	1.55346e+07	5.69971e+08	1.00585e+09	2.05415e+07	3.31375e+07	3.45912e+08	763787	1.39505e+08	1.87984e+07	4.03837e+08	9.94375e+06	1.48636e+07	2.71848e+06	3.82885e+08	1.78535e+06	5.18761e+07	432192	1.48254e+06	608499	471781	1.32218e+06	777602	1.55493e+07	1.02381e+07	1.22826e+08	2.33767e+08	9.43985e+06	1.81311e+07	7.03409e+08	1.30982e+07
9	LCHF	T1	EXT0	11	1	2.58337e+08	5.77393e+08	8.56789e+07	7.12657e+06	1.27976e+07	1.26868e+08	2.31033e+08	2.35721e+07	1.07234e+09	1.76647e+06	1.15473e+07	9.18787e+06	9.93308e+07	2.07587e+07	1.89811e+07	4.67718e+08	4.52819e+08	6.83106e+06	4.10429e+07	6.17949e+07	299986	9.86785e+07	1.40413e+07	3.63293e+08	6.94977e+06	1.33851e+07	3.6318e+06	1.47792e+08	4.0796e+06	3.51578e+07	460994	4.00154e+06	496099	666030	305920	332735	2.0715e+07	1.15719e+07	1.107e+08	1.92526e+08	6.91406e+06	9.01062e+06	7.54477e+08	6.9996e+06
10	LCHF	T1	EX3	12	1	2.5792e+08	5.44279e+08	8.40179e+07	1.35875e+06	1.4223e+07	9.04982e+07	3.54165e+08	3.02563e+07	7.17217e+08	4.65869e+06	9.68725e+06	9.38744e+06	9.18205e+07	1.88311e+07	1.68646e+07	4.4399e+08	9.50915e+08	9.88927e+06	4.30086e+07	9.09083e+07	319527	9.21457e+07	1.25948e+07	5.06835e+08	6.29968e+06	1.81184e+07	2.81431e+06	1.38e+08	3.49427e+06	4.05836e+07	325659	843217	638575	523421	604700	1.38902e+06	1.99806e+07	1.30145e+07	1.01118e+08	1.60165e+08	6.48334e+06	1.17547e+07	1.69863e+08	6.51039e+06
11	LEA	T1	EX1	14	1	3.82449e+08	7.45485e+08	7.32476e+07	1.06527e+06	2.14437e+07	1.03227e+08	6.21521e+08	2.27965e+07	1.27166e+09	4.59555e+06	1.46982e+07	1.27891e+07	1.25711e+08	1.22954e+07	1.49984e+07	6.1731e+08	1.20149e+09	5.42935e+06	5.54945e+07	1.55024e+08	446901	7.92107e+07	1.95598e+07	5.13759e+08	7.38779e+06	2.72081e+07	3.09658e+06	2.02404e+08	5.7242e+06	3.49932e+07	529364	2.58565e+06	462138	514091	600989	2.4257e+06	9.33763e+06	5.5477e+06	6.87604e+07	1.79374e+08	2.93597e+07	1.84524e+07	2.75395e+08	7.04363e+06
12	LEA	T2	EX1	15	1	3.24783e+08	7.42841e+08	8.50638e+07	948832	1.58024e+07	1.43593e+08	3.42147e+08	1.40854e+07	9.42012e+08	8.99372e+06	4.61829e+06	8.51819e+06	3.78639e+07	1.3134e+07	1.52057e+07	6.27659e+08	6.79719e+08	8.43888e+06	3.27496e+07	2.69276e+08	612640	1.36562e+08	1.96479e+07	3.66829e+08	1.00131e+07	1.89347e+07	3.86895e+06	2.5806e+08	4.30196e+06	2.53332e+07	425770	4.98227e+06	461649	689714	833552	1.63069e+06	1.30852e+07	7.23916e+06	8.92799e+07	2.09479e+08	2.89604e+07	1.42492e+07	5.08422e+08	6.27291e+06
13	LEA	T2	EXT0	16	1	2.02979e+08	4.57667e+08	6.70601e+07	1.3092e+06	1.03489e+07	1.15647e+08	1.63338e+08	5.26104e+06	1.08953e+09	3.04509e+06	5.12644e+06	6.17637e+06	3.77646e+07	8.86407e+06	1.39545e+07	3.89607e+08	2.29194e+08	6.25264e+06	2.20612e+07	1.30152e+08	422256	1.01299e+08	9.72506e+06	5.36052e+08	1.01191e+07	1.28485e+07	3.14734e+06	2.78275e+08	3.45598e+06	1.63547e+07	478343	3.57875e+06	299191	492060	408868	1.38814e+06	1.52888e+07	3.74133e+06	6.53351e+07	1.73286e+08	2.33439e+07	7.50262e+06	5.0868e+08	6.25614e+06
14	LEA	T1	EX3	17	1	2.72671e+08	6.82934e+08	7.26578e+07	1.04482e+06	1.633e+07	5.44028e+07	2.91976e+08	1.73967e+07	9.84017e+08	1.25962e+07	4.95206e+06	8.31125e+06	5.7342e+07	1.31768e+07	1.62636e+07	5.8174e+08	5.77621e+08	7.81297e+06	4.63044e+07	2.2764e+08	449464	6.45031e+07	1.99153e+07	5.15395e+08	6.39343e+06	2.00483e+07	3.06563e+06	1.95447e+08	5.07281e+06	3.52269e+07	440604	3.04743e+06	614395	526671	406591	1.52e+06	1.86898e+07	6.39346e+06	7.02376e+07	1.74346e+08	2.86918e+07	1.37086e+07	1.73676e+08	7.31902e+06
15	LEA	T1	EXT0	18	1	2.69321e+08	6.1471e+08	6.93963e+07	980493	1.46462e+07	9.16541e+07	2.35498e+08	9.15665e+06	1.29043e+09	2.16169e+06	8.73102e+06	8.54405e+06	8.46813e+07	1.03661e+07	1.50092e+07	5.08081e+08	4.52845e+08	6.52771e+06	3.65595e+07	9.14124e+07	184076	6.75248e+07	1.54747e+07	4.52616e+08	5.71532e+06	1.72787e+07	3.15358e+06	1.64576e+08	4.37607e+06	2.4807e+07	539682	7.81655e+06	361397	593252	125612	254439	1.98673e+07	3.88975e+06	7.45115e+07	1.98318e+08	2.53021e+07	1.1595e+07	4.48982e+08	8.17153e+06
16	LEA	T1	Pre	19	1	2.60978e+08	5.86478e+08	6.37637e+07	220687	1.59964e+07	5.33939e+07	2.60357e+08	1.30006e+07	1.26906e+09	5.46043e+06	1.70593e+07	9.97652e+06	1.27723e+08	1.46587e+07	1.12989e+07	4.91028e+08	6.67358e+08	9.22159e+06	3.70681e+07	1.1336e+08	79138.7	8.39286e+07	1.65678e+07	3.7736e+08	6.62823e+06	1.40944e+07	1.7618e+06	1.49423e+08	9.47155e+06	3.27053e+07	553813	2.85885e+06	324541	448158	516389	1.40916e+06	1.72553e+07	9.06664e+06	6.60619e+07	1.6543e+08	2.66769e+07	1.07446e+07	1.61846e+08	8.36601e+06
17	LEA	T2	T0	20	1	2.15321e+08	5.06363e+08	7.80781e+07	547903	1.17217e+07	8.42645e+07	2.6964e+08	1.16379e+07	7.87864e+08	9.22251e+06	7.10486e+06	7.51678e+06	4.9125e+07	1.33715e+07	1.39384e+07	4.25971e+08	5.19533e+08	1.17266e+07	2.46411e+07	2.03833e+08	493296	1.78616e+08	1.34834e+07	4.61926e+08	8.41834e+06	1.1077e+07	2.43192e+06	2.3612e+08	3.79306e+06	2.72093e+07	390221	935901	219270	337793	557186	894245	1.35381e+07	9.81683e+06	7.49038e+07	1.69769e+08	2.74566e+07	7.5874e+06	3.15168e+08	8.33567e+06
18	LEA	T2	Pre	21	1	2.25902e+08	5.38909e+08	7.50457e+07	764246	1.35552e+07	8.55213e+07	2.22231e+08	8.68249e+06	8.73703e+08	1.32579e+07	3.43697e+06	7.92342e+06	4.76095e+07	1.57768e+07	1.55697e+07	4.54383e+08	4.43885e+08	8.42698e+06	2.82883e+07	3.51542e+08	78582.1	1.5293e+08	1.14342e+07	5.27185e+08	8.31484e+06	1.27864e+07	2.84998e+06	2.21018e+08	8.06236e+06	3.0058e+07	405321	2.17217e+06	166671	463290	778751	1.56865e+06	1.76687e+07	6.68115e+06	6.51783e+07	1.84184e+08	2.59788e+07	7.551e+06	3.12759e+08	8.78359e+06
19	LEA	T1	T0	22	1	2.50751e+08	5.11118e+08	7.01716e+07	306993	1.3668e+07	5.24761e+07	2.29992e+08	1.12684e+07	8.63697e+08	6.3176e+06	7.38244e+06	8.67582e+06	7.25853e+07	1.37219e+07	1.38532e+07	4.23688e+08	5.06168e+08	1.15383e+07	4.10637e+07	1.44422e+08	341487	1.06713e+08	1.16492e+07	2.61576e+08	7.17754e+06	1.64186e+07	2.31579e+06	1.26081e+08	2.34163e+06	2.86564e+07	389983	2.82089e+06	262233	338142	240861	709316	2.11893e+07	8.71515e+06	7.52071e+07	1.63631e+08	2.41781e+07	1.45901e+07	1.44508e+08	7.05733e+06
20	LEA	T2	EX3	23	1	2.33715e+08	5.75634e+08	7.61457e+07	623346	1.23491e+07	1.15062e+08	2.63608e+08	8.78297e+06	7.71191e+08	4.16224e+06	6.05374e+06	6.9311e+06	4.63767e+07	8.91681e+06	1.29766e+07	4.92735e+08	5.01695e+08	8.86727e+06	2.3304e+07	2.9535e+08	78860.1	1.09476e+08	1.61081e+07	3.48225e+08	1.18047e+07	1.05298e+07	3.1167e+06	2.71475e+08	4.54727e+06	2.78373e+07	351817	1.94364e+06	309878	454213	685562	1.22234e+06	1.63697e+07	4.24239e+06	7.1436e+07	1.83193e+08	2.80262e+07	1.4968e+07	3.96914e+08	6.18168e+06
21	CON	T1	T0	25	1	1.83827e+08	4.66493e+08	9.5276e+07	645263	1.21279e+07	5.21368e+07	2.58381e+08	1.66083e+07	4.74915e+08	7.95544e+06	1.55378e+07	7.4045e+06	6.81605e+07	1.31193e+07	1.4014e+07	3.81501e+08	4.96861e+08	6.87617e+06	3.22826e+07	1.80297e+08	281194	1.77641e+08	1.48073e+07	4.31643e+08	6.27088e+06	1.23181e+07	1.742e+06	4.69704e+08	1.4237e+06	3.17514e+07	235882	2.3689e+06	243345	288681	289480	902578	1.16287e+07	9.67632e+06	7.36141e+07	1.71872e+08	5.31143e+07	1.36325e+07	1.8527e+08	9.1614e+06
22	CON	T1	EX3	26	1	1.83928e+08	3.92861e+08	9.04955e+07	221419	1.16766e+07	6.41053e+07	2.61796e+08	1.80012e+07	4.29031e+08	8.89197e+06	9.01537e+06	5.99866e+06	4.53525e+07	1.01866e+07	1.40325e+07	3.18633e+08	5.65323e+08	4.02377e+06	3.00021e+07	8.52758e+07	308969	1.09795e+08	1.3697e+07	4.18592e+08	5.29627e+06	1.00475e+07	2.13984e+06	3.1664e+08	1.73285e+06	3.57141e+07	226715	1.33842e+06	442661	381846	300293	3.17222e+06	1.39073e+07	1.61814e+07	6.26973e+07	1.41447e+08	5.62737e+07	1.22998e+07	2.82043e+08	9.65552e+06
23	CON	T2	EX1	27	1	3.12607e+08	5.53744e+08	1.14316e+08	781454	1.94451e+07	1.08925e+08	4.08165e+08	3.65921e+07	5.83957e+08	2.20559e+07	7.85714e+06	9.872e+06	6.03106e+07	1.78844e+07	1.81523e+07	4.57991e+08	1.06108e+09	5.32434e+06	4.77608e+07	2.66068e+08	281472	1.50788e+08	2.35191e+07	3.13834e+08	8.87935e+06	2.20545e+07	2.94735e+06	2.82642e+08	3.90137e+06	3.40638e+07	275258	2.05584e+06	439910	534455	466222	5.8829e+06	1.12316e+07	2.44355e+07	9.11282e+07	2.25167e+08	6.96369e+07	1.58406e+07	5.22656e+08	8.55667e+06
24	CON	T2	T0	28	1	2.3598e+08	5.61031e+08	1.1996e+08	480164	1.58708e+07	1.00677e+08	3.03195e+08	2.57983e+07	5.20336e+08	1.2911e+07	9.82682e+06	7.41642e+06	7.78469e+07	1.9321e+07	1.50558e+07	4.4213e+08	6.74371e+08	8.01926e+06	4.27881e+07	2.19463e+08	232528	2.15105e+08	1.95074e+07	2.81011e+08	7.13457e+06	1.31209e+07	2.29257e+06	2.65691e+08	1.99398e+06	5.28196e+07	248788	3.42841e+06	274629	300230	404195	2.59916e+06	1.33452e+07	6.89792e+06	1.16335e+08	2.29836e+08	4.75558e+07	1.14028e+07	2.45201e+08	9.55125e+06
25	CON	T2	Pre	29	1	2.48084e+08	5.96204e+08	1.10035e+08	362164	1.89933e+07	6.32721e+07	2.11765e+08	2.71385e+07	5.78568e+08	2.5505e+07	3.81829e+06	9.31971e+06	5.71292e+07	2.52331e+07	1.57994e+07	5.0137e+08	5.17736e+08	7.41579e+06	4.78276e+07	2.64067e+08	227952	1.81006e+08	1.89139e+07	3.9235e+08	5.64651e+06	1.31471e+07	2.36835e+06	3.37311e+08	5.96124e+06	3.67483e+07	279730	1.22489e+06	245917	520538	659304	6.88222e+06	1.43519e+07	9.25078e+06	9.23044e+07	2.45718e+08	5.84003e+07	7.96589e+06	1.54258e+08	9.82907e+06
26	CON	T2	EXT0	30	1	2.26449e+08	4.61732e+08	1.0574e+08	914102	1.30276e+07	1.39813e+08	2.06321e+08	2.05677e+07	4.62151e+08	1.27781e+07	8.48809e+06	6.32502e+06	4.86464e+07	1.47497e+07	1.80732e+07	3.88912e+08	5.73818e+08	4.86613e+06	3.50026e+07	1.46573e+08	175351	1.27475e+08	1.96556e+07	4.73178e+08	9.69822e+06	1.17771e+07	2.94391e+06	2.85759e+08	3.145e+06	2.56679e+07	230730	3.6665e+06	469489	428629	348836	4.65942e+06	1.40696e+07	6.77034e+06	8.62572e+07	2.6808e+08	4.58794e+07	7.07755e+06	5.26832e+08	9.47732e+06
27	CON	T2	EX3	31	1	2.56423e+08	6.09453e+08	1.12376e+08	336717	1.71179e+07	4.63303e+07	1.55925e+08	2.87867e+07	4.06647e+08	1.9129e+07	3.81829e+06	7.70594e+06	2.72883e+07	1.60335e+07	1.8669e+07	5.06862e+08	5.33743e+08	5.4869e+06	4.39896e+07	1.28418e+08	304333	1.34676e+08	2.01092e+07	3.87967e+08	6.2815e+06	1.36251e+07	2.77703e+06	2.53472e+08	3.12044e+06	4.52337e+07	210606	1.77758e+06	638582	537492	228355	8.25492e+06	1.09193e+07	2.1297e+07	8.35807e+07	2.1225e+08	5.61278e+07	9.54526e+06	1.72423e+08	8.79885e+06
28	CON	T1	EX1	32	1	3.3255e+08	6.38313e+08	1.15814e+08	725812	1.93712e+07	1.37032e+08	5.17161e+08	3.46674e+07	6.27587e+08	1.15613e+07	1.11653e+07	9.29985e+06	1.06054e+08	1.8438e+07	1.76619e+07	5.24317e+08	8.74364e+08	5.51886e+06	4.67834e+07	1.94316e+08	283995	1.60567e+08	2.16705e+07	4.45829e+08	5.78626e+06	2.14792e+07	2.89068e+06	3.09972e+08	2.21615e+06	3.16792e+07	307981	3.02811e+06	527511	572411	264207	4.90739e+06	1.2778e+07	5.35773e+06	8.20793e+07	2.02441e+08	6.66482e+07	1.56078e+07	5.42341e+08	9.5651e+06
29	CON	T1	Pre	33	1	2.41177e+08	5.86606e+08	9.8643e+07	910995	1.70224e+07	7.12332e+07	2.74777e+08	3.36099e+07	6.18484e+08	8.07527e+06	1.5117e+07	8.30146e+06	1.17902e+08	1.9609e+07	1.53784e+07	4.81078e+08	4.5697e+08	7.09551e+06	3.90774e+07	1.58938e+08	315151	1.80465e+08	1.76585e+07	4.6083e+08	5.20319e+06	1.07322e+07	2.18733e+06	3.57047e+08	5.26576e+06	3.32845e+07	291066	2.9917e+06	245400	478065	848233	3.90369e+06	1.38336e+07	1.53985e+07	7.16889e+07	1.83473e+08	7.01588e+07	7.12367e+06	1.57489e+08	9.45757e+06
30	CON	T1	EXT0	34	1	2.31738e+08	5.51037e+08	1.03816e+08	240759	1.29157e+07	1.24047e+08	1.8792e+08	1.92547e+07	5.84582e+08	1.01876e+07	1.06771e+07	6.81628e+06	6.17991e+07	1.48872e+07	1.84514e+07	4.40542e+08	4.87749e+08	4.17649e+06	3.33041e+07	1.32603e+08	319820	1.3409e+08	1.9457e+07	9.45005e+08	6.65819e+06	1.26039e+07	2.9597e+06	4.39332e+08	2.7062e+06	2.30673e+07	277459	1.00377e+07	425582	479577	330519	3.5486e+06	1.48488e+07	3.32458e+07	8.1101e+07	1.94422e+08	7.00162e+07	6.05336e+06	6.95222e+08	1.06346e+07
31	LEA	T1	T0	36	1	2.42856e+08	5.73696e+08	9.26812e+07	438607	1.60094e+07	3.87163e+07	2.63361e+08	2.57461e+07	5.9012e+08	3.59374e+06	1.15285e+07	1.08427e+07	1.26891e+08	2.04757e+07	1.61356e+07	4.68015e+08	5.20834e+08	6.72295e+06	4.54443e+07	9.493e+07	454293	2.3445e+08	1.83202e+07	1.42779e+08	3.42911e+06	1.19903e+07	1.76433e+06	2.02124e+08	1.68223e+06	4.13694e+07	281604	2.88622e+06	341779	477096	203877	893330	1.90352e+07	6.69402e+06	8.96597e+07	1.55135e+08	7.33014e+06	8.50359e+06	7.5903e+07	7.84675e+06
32	LEA	T2	EX3	37	1	2.6637e+08	6.55781e+08	1.14161e+08	756288	1.57234e+07	6.70134e+07	2.6671e+08	1.67181e+07	5.48458e+08	3.45155e+06	3.73233e+06	9.34316e+06	5.85277e+07	1.07059e+07	1.82029e+07	5.44367e+08	7.59501e+08	7.74806e+06	3.19649e+07	1.37656e+08	446175	2.33683e+08	1.95459e+07	2.85913e+08	1.01e+07	9.92176e+06	2.5972e+06	2.83002e+08	5.18764e+06	3.0268e+07	271980	2.99965e+06	535508	806712	590438	1.27835e+06	1.74297e+07	1.93543e+07	6.76239e+07	2.08326e+08	8.28749e+06	9.24705e+06	2.55109e+08	8.1961e+06
33	LEA	T2	EXT0	38	1	2.24772e+08	5.12636e+08	1.07895e+08	3.19777e+06	1.2978e+07	1.46874e+08	1.93366e+08	1.24867e+07	7.93473e+08	2.48484e+06	5.64546e+06	8.26438e+06	6.84366e+07	1.05503e+07	2.04235e+07	4.09578e+08	5.97645e+08	6.59292e+06	2.86028e+07	1.0727e+08	441820	2.26415e+08	1.83614e+07	4.84323e+08	1.12163e+07	1.39414e+07	2.62171e+06	3.12574e+08	3.31135e+06	3.02382e+07	371574	5.02289e+06	464661	736596	722345	1.73304e+06	1.80941e+07	3.71083e+07	6.68818e+07	2.10733e+08	8.32924e+06	6.23879e+06	3.94924e+08	8.35655e+06
34	LEA	T1	EXT0	39	1	2.51059e+08	6.01731e+08	8.51425e+07	942712	1.5183e+07	6.75027e+07	2.23203e+08	1.9853e+07	5.94971e+08	1.88027e+06	9.06202e+06	9.70403e+06	1.01108e+08	1.54189e+07	1.77406e+07	4.85718e+08	5.55362e+08	5.49978e+06	3.98396e+07	4.98483e+07	393639	1.44279e+08	1.91486e+07	2.23812e+08	5.64871e+06	1.13151e+07	2.60914e+06	2.29058e+08	2.85504e+06	3.14657e+07	278419	7.40001e+06	445870	726577	242850	2.01228e+06	2.13485e+07	9.06282e+06	7.22238e+07	1.86949e+08	7.33961e+06	6.44117e+06	4.32913e+08	8.18826e+06
35	LEA	T1	Pre	40	1	2.59617e+08	6.64915e+08	8.47237e+07	5.66029e+06	2.05726e+07	6.94741e+07	2.5388e+08	2.28594e+07	4.60457e+08	3.52659e+06	4.80789e+06	1.11246e+07	1.04729e+08	2.50363e+07	1.40875e+07	5.35289e+08	4.83469e+08	7.60412e+06	5.00312e+07	1.0564e+08	367520	1.82528e+08	1.62483e+07	1.81815e+08	4.14389e+06	1.2345e+07	2.09883e+06	2.51456e+08	4.38573e+06	3.14042e+07	229313	8.60497e+06	256625	528468	537917	1.35995e+06	2.05342e+07	1.05034e+07	7.20301e+07	1.68355e+08	7.4628e+06	8.44176e+06	9.96912e+07	8.57608e+06
36	LEA	T2	EX1	41	1	2.6803e+08	5.12944e+08	9.66941e+07	2.56012e+06	1.63009e+07	1.53302e+08	3.27257e+08	2.0869e+07	7.2771e+08	3.02491e+06	8.59932e+06	1.04976e+07	8.50265e+07	1.03739e+07	1.73696e+07	4.01466e+08	7.28846e+08	7.36819e+06	3.33091e+07	1.4575e+08	503061	2.1906e+08	1.94485e+07	3.0613e+08	1.0232e+07	1.56139e+07	2.43015e+06	3.01129e+08	3.60529e+06	2.72326e+07	330522	6.47694e+06	512441	800704	716827	223021	1.61071e+07	1.46953e+07	6.15972e+07	2.20434e+08	8.33186e+06	1.07411e+07	3.71941e+08	7.81297e+06
37	LEA	T1	EX3	42	1	2.35125e+08	5.5096e+08	7.64202e+07	1.64129e+06	1.68797e+07	7.78175e+07	2.87835e+08	2.19706e+07	4.45857e+08	5.19849e+06	5.60069e+06	9.49287e+06	7.49637e+07	1.33166e+07	1.48847e+07	4.38441e+08	5.75541e+08	5.66575e+06	4.33458e+07	6.724e+07	347058	1.27785e+08	1.69871e+07	2.55704e+08	4.88889e+06	1.52336e+07	2.15247e+06	2.46152e+08	3.4748e+06	3.91429e+07	219893	2.06798e+06	609826	628276	191371	1.74891e+06	1.76721e+07	9.64604e+06	5.02383e+07	1.86171e+08	7.87021e+06	1.08985e+07	9.74598e+07	7.41737e+06
38	LEA	T1	EX1	43	1	3.01485e+08	6.64131e+08	8.69249e+07	849457	1.86431e+07	6.73991e+07	2.83816e+08	2.4504e+07	5.51496e+08	4.9219e+06	7.09784e+06	1.15377e+07	5.16199e+07	1.71768e+07	1.51125e+07	5.25439e+08	6.83067e+08	5.87709e+06	4.80155e+07	1.07882e+08	390462	1.54613e+08	2.00597e+07	1.71607e+08	5.05267e+06	1.68256e+07	2.51568e+06	2.30462e+08	2.77433e+06	3.43922e+07	274403	3.85311e+06	417578	684896	278433	2.90252e+06	1.64435e+07	8.72881e+06	6.75022e+07	1.75305e+08	7.93017e+06	1.19437e+07	2.62485e+08	7.6363e+06
39	LEA	T2	Pre	44	1	2.75167e+08	6.41457e+08	1.0576e+08	1.85054e+06	1.84257e+07	1.14201e+08	2.41258e+08	2.27769e+07	5.9581e+08	6.08531e+06	5.81246e+06	1.10379e+07	5.28171e+07	1.89814e+07	1.7372e+07	5.04994e+08	4.47704e+08	8.64363e+06	3.55417e+07	2.09012e+08	383403	2.95962e+08	1.64659e+07	3.13444e+08	5.76834e+06	1.32776e+07	2.11503e+06	3.01443e+08	4.51767e+06	3.97047e+07	277302	6.88022e+06	283462	695278	435135	1.13401e+06	1.62106e+07	1.01849e+07	6.13401e+07	2.10329e+08	8.62232e+06	9.58664e+06	1.60672e+08	9.30269e+06
40	LEA	T2	T0	45	1	2.82355e+08	6.86207e+08	1.17629e+08	3.03096e+06	1.67931e+07	8.67116e+07	2.86191e+08	2.21704e+07	5.68355e+08	3.43435e+06	7.51262e+06	9.79911e+06	7.3377e+07	1.53396e+07	1.815e+07	5.19456e+08	5.93642e+08	8.50233e+06	3.32883e+07	1.88508e+08	73346.6	3.52454e+08	1.62457e+07	2.27896e+08	5.56399e+06	1.18339e+07	1.98382e+06	3.70111e+08	3.15592e+06	4.37609e+07	266961	4.91591e+06	250913	600057	447600	1.0888e+06	1.52041e+07	8.441e+06	6.86969e+07	1.97308e+08	8.22446e+06	1.01764e+07	2.00898e+08	9.54895e+06
41	LCHF	T1	T0	47	1	2.69754e+08	4.89497e+08	9.15396e+07	442474	1.25389e+07	7.17036e+07	2.2279e+08	2.60055e+07	6.5111e+08	1.02735e+07	1.12704e+07	9.71707e+06	8.18103e+07	1.35692e+07	1.85639e+07	3.78788e+08	4.2996e+08	7.85036e+06	3.60642e+07	9.98381e+07	222560	1.82009e+08	1.74501e+07	2.3307e+08	6.29312e+06	1.06658e+07	2.46908e+06	3.27936e+08	3.73357e+06	3.194e+07	297141	9.66673e+06	268945	642848	454088	1.75187e+06	1.6596e+07	1.1889e+07	8.16392e+07	1.66443e+08	7.9195e+06	8.36807e+06	1.65339e+08	1.05251e+07
42	LCHF	T1	EX1	48	1	3.01518e+08	5.39057e+08	1.05451e+08	378041	1.35558e+07	1.09558e+08	2.90737e+08	2.1791e+07	4.84211e+08	5.40321e+06	5.5681e+06	8.35599e+06	4.89475e+07	1.25756e+07	2.49399e+07	4.11681e+08	5.88621e+08	3.53951e+06	3.50193e+07	1.61565e+08	334978	1.31997e+08	1.71313e+07	2.06102e+08	9.08795e+06	1.96692e+07	4.2176e+06	3.65851e+08	4.85028e+06	3.18619e+07	236379	1.55803e+07	279876	918095	560306	4.94509e+06	1.45393e+07	1.40161e+07	8.95636e+07	2.30414e+08	7.56628e+06	1.20487e+07	3.83956e+08	1.12271e+07
43	LCHF	T1	EXT0	49	1	2.89242e+08	5.09978e+08	1.07686e+08	467720	1.18734e+07	2.81007e+08	1.54648e+08	1.685e+07	5.8773e+08	3.56064e+06	7.49175e+06	7.30529e+06	6.11261e+07	1.15332e+07	2.74447e+07	3.92513e+08	3.76497e+08	5.42587e+06	3.04072e+07	1.04242e+08	318501	1.35471e+08	1.96968e+07	3.20664e+08	1.05434e+07	1.40509e+07	4.38595e+06	4.02675e+08	5.37634e+06	3.39132e+07	273540	1.98224e+07	388787	1.06512e+06	496349	2.76308e+06	1.5413e+07	1.26205e+07	8.97227e+07	2.23769e+08	8.25428e+06	6.24736e+06	3.82428e+08	9.63349e+06
44	LCHF	T2	EX3	50	1	2.60306e+08	6.37152e+08	1.0054e+08	490143	1.37136e+07	9.76114e+07	4.43116e+08	3.39558e+07	1.1791e+09	3.04809e+06	4.53762e+06	8.28572e+06	3.59871e+07	1.15149e+07	1.79024e+07	4.82733e+08	7.10901e+08	2.01783e+07	3.46602e+07	1.56286e+08	382253	1.26606e+08	1.80045e+07	3.20009e+08	1.5355e+07	9.33981e+06	3.51967e+06	1.86697e+08	4.88472e+06	3.65748e+07	473066	5.34577e+06	836414	722840	2.0269e+06	5.76002e+06	1.08854e+07	3.26517e+06	8.44488e+07	2.40519e+08	1.31319e+07	1.57727e+07	3.95518e+08	2.24205e+07
45	LCHF	T2	T0	51	1	3.04888e+08	5.66178e+08	1.03081e+08	994937	1.51955e+07	8.84306e+07	3.65878e+08	3.40298e+07	9.29085e+08	4.9123e+06	8.1566e+06	1.01933e+07	7.99385e+07	1.38201e+07	1.78844e+07	4.29644e+08	7.1596e+08	2.20256e+07	3.57014e+07	2.46973e+08	430079	2.10434e+08	1.65476e+07	1.46579e+08	6.60278e+06	1.20849e+07	2.83577e+06	2.53597e+08	1.98209e+06	5.47295e+07	422055	1.27554e+06	417456	612988	2.36778e+06	577457	1.44488e+07	5.77948e+06	1.0555e+08	2.58128e+08	1.20709e+07	1.3463e+07	2.093e+08	2.32541e+07
46	LCHF	T2	Pre	52	1	2.97299e+08	5.98954e+08	9.93699e+07	523213	1.62917e+07	8.71287e+07	5.15468e+08	3.69113e+07	1.06469e+09	1.33476e+07	5.12298e+06	1.13693e+07	3.37456e+07	1.39154e+07	1.89758e+07	4.3989e+08	7.6118e+08	2.3805e+07	4.07037e+07	2.99362e+08	573567	1.88951e+08	1.49169e+07	2.88635e+08	8.4525e+06	1.59173e+07	2.67199e+06	2.2644e+08	5.63373e+06	4.08322e+07	441271	1.50326e+06	503191	692201	2.05409e+06	711874	1.47515e+07	4.34203e+06	7.7053e+07	2.50199e+08	1.27736e+07	1.54332e+07	2.28173e+08	2.21367e+07
47	LCHF	T1	Pre	53	1	3.0418e+08	5.77893e+08	8.93881e+07	1.1198e+06	1.59188e+07	7.34221e+07	2.18205e+08	2.38161e+07	6.40203e+08	8.21041e+06	6.47835e+06	9.21313e+06	1.0727e+08	1.73583e+07	1.91008e+07	4.16547e+08	3.84769e+08	7.52069e+06	3.67879e+07	1.03968e+08	319950	1.65708e+08	1.68965e+07	1.64995e+08	4.19614e+06	1.23023e+07	3.12402e+06	2.47318e+08	3.51408e+06	3.0285e+07	285229	2.39986e+06	190792	780363	506407	4.23746e+06	2.54192e+07	4.32356e+06	7.38685e+07	1.65524e+08	9.54701e+06	7.25855e+06	1.37275e+08	1.08952e+07
48	LCHF	T2	EX1	54	1	2.62807e+08	5.16359e+08	1.1334e+08	813423	1.37093e+07	1.83165e+08	3.92028e+08	3.99996e+07	1.62381e+09	7.8091e+06	6.70075e+06	8.56349e+06	5.57146e+07	1.28622e+07	2.28528e+07	3.808e+08	9.98807e+08	1.65174e+07	3.189e+07	2.7287e+08	427463	1.3617e+08	2.13699e+07	1.16618e+09	1.98131e+07	1.43176e+07	4.37907e+06	2.84086e+08	6.31554e+06	7.29064e+07	645087	2.85251e+06	1.72052e+06	1.01851e+06	1.97749e+06	1.23797e+07	1.27388e+07	4.30296e+06	9.76836e+07	3.42041e+08	1.65989e+07	1.32987e+07	5.64941e+08	2.05524e+07
49	LCHF	T2	EXT0	55	1	2.29925e+08	3.68709e+08	1.07309e+08	1.97935e+06	1.26682e+07	1.89407e+08	3.57611e+08	3.28587e+07	2.17408e+09	5.28019e+06	6.92769e+06	8.25479e+06	9.20441e+07	9.62739e+06	1.78012e+07	2.67639e+08	6.63241e+08	1.60703e+07	2.99928e+07	2.55124e+08	408134	1.22187e+08	1.67319e+07	1.98446e+09	2.51836e+07	1.99368e+07	4.17868e+06	2.97703e+08	6.43398e+06	6.27899e+07	835351	4.44136e+06	2.27998e+06	1.05658e+06	2.78715e+06	1.24325e+07	2.56558e+07	6.09677e+06	8.96852e+07	3.38084e+08	1.76114e+07	1.19488e+07	5.4252e+08	1.9625e+07
50	LCHF	T1	EX3	56	1	2.86399e+08	5.09868e+08	8.57913e+07	891003	1.3553e+07	2.7555e+07	2.44871e+08	2.42894e+07	6.39764e+08	2.18536e+06	6.98976e+06	7.88966e+06	5.63813e+07	1.03718e+07	1.96933e+07	3.69307e+08	5.42174e+08	6.77456e+06	3.39937e+07	8.20385e+07	428153	1.05526e+08	1.45918e+07	2.14668e+08	5.00361e+06	1.51249e+07	2.48738e+06	2.3846e+08	2.21136e+06	4.23949e+07	300471	2.53171e+06	366287	831363	205131	2.18534e+06	1.88026e+07	4.50451e+06	6.20249e+07	1.6122e+08	7.84615e+06	1.05566e+07	1.36208e+08	1.10585e+07
51	LCHF	T1	EX1	58	1	3.28938e+08	5.2168e+08	7.31811e+07	1.30713e+06	1.54646e+07	1.25763e+08	4.91137e+08	2.30734e+07	1.08959e+09	5.92504e+06	1.18809e+07	1.11148e+07	5.27803e+07	1.32156e+07	1.6615e+07	3.73389e+08	7.73405e+08	6.54124e+06	4.24243e+07	1.22856e+08	222534	7.64893e+07	1.67333e+07	2.55384e+08	9.44476e+06	1.65238e+07	2.51496e+06	1.50385e+08	2.12892e+06	3.53852e+07	460778	3.1383e+06	429354	737421	508360	3.34105e+06	1.31338e+07	7.59805e+06	6.02493e+07	1.84035e+08	5.49029e+06	1.16522e+07	4.3524e+08	9.74448e+06
52	LCHF	T2	T0	59	1	2.4668e+08	4.75032e+08	6.15768e+07	1.3831e+06	1.24938e+07	6.83766e+07	4.77849e+08	1.79782e+07	1.09103e+09	6.37302e+06	7.88943e+06	9.3579e+06	7.85587e+07	9.74725e+06	1.81179e+07	3.34222e+08	7.51696e+08	1.98209e+07	3.0815e+07	2.74464e+08	347910	9.67364e+07	1.55548e+07	2.31209e+08	6.39407e+06	1.09803e+07	1.95121e+06	1.9068e+08	595280	6.01676e+07	457617	2.34571e+06	336555	605230	591430	162741	2.08876e+07	4.44381e+06	5.78177e+07	2.57176e+08	7.53405e+06	1.81399e+07	5.15024e+08	1.76999e+07
53	LCHF	T1	T0	60	1	2.76638e+08	5.47786e+08	8.74958e+07	858197	1.44731e+07	7.69433e+07	3.30408e+08	2.17896e+07	1.04302e+09	5.2716e+06	1.34161e+07	1.34077e+07	1.36439e+08	2.26581e+07	1.87846e+07	3.72719e+08	5.50291e+08	1.09649e+07	4.36388e+07	2.0418e+08	194107	1.33313e+08	1.75984e+07	2.6434e+08	6.26539e+06	1.36845e+07	2.1193e+06	1.41817e+08	1.51802e+06	5.08023e+07	422812	4.12651e+06	317480	652399	335101	750785	1.91878e+07	4.61381e+06	9.10674e+07	1.85711e+08	5.66698e+06	1.19609e+07	1.34356e+08	1.0206e+07
54	LCHF	T1	Pre	61	1	3.09865e+08	5.7435e+08	7.26929e+07	647316	1.59424e+07	3.92498e+07	2.41051e+08	1.86307e+07	9.8329e+08	1.42337e+06	4.83252e+06	1.01637e+07	1.02701e+08	3.26207e+07	1.88301e+07	4.07427e+08	4.4242e+08	8.53316e+06	4.34995e+07	1.85179e+08	178264	1.04983e+08	1.36522e+07	1.72093e+08	5.09573e+06	1.14093e+07	2.41451e+06	1.00547e+08	2.48039e+06	4.54473e+07	404361	6.49634e+06	228983	705423	338318	1.32782e+06	2.59472e+07	3.02564e+06	6.99512e+07	1.58135e+08	5.23834e+06	9.85349e+06	1.73453e+08	1.24308e+07
55	LCHF	T2	EX3	62	1	2.43035e+08	5.68285e+08	6.14005e+07	1.63438e+06	1.33013e+07	1.06687e+08	6.62823e+08	2.95879e+07	1.39339e+09	1.3556e+07	5.66548e+06	9.98403e+06	7.73085e+07	1.20444e+07	1.76522e+07	4.0562e+08	8.23711e+08	2.14515e+07	4.10111e+07	2.11888e+08	338648	5.36911e+07	1.81706e+07	3.92777e+08	1.28744e+07	7.87569e+06	2.38978e+06	2.78751e+08	2.71709e+06	4.40442e+07	564087	3.31707e+06	1.17956e+06	713256	1.25504e+06	2.21319e+06	2.02982e+07	4.3005e+06	6.14128e+07	1.94473e+08	8.43576e+06	2.01263e+07	3.55559e+08	1.48887e+07
56	LCHF	T1	EX3	63	1	3.00564e+08	6.41567e+08	7.67224e+07	692309	1.40254e+07	9.7258e+07	3.05013e+08	1.75204e+07	7.78036e+08	2.06202e+06	5.13224e+06	9.79622e+06	2.90774e+07	2.22905e+07	2.80774e+07	4.52479e+08	5.33169e+08	7.68651e+06	4.11703e+07	9.59442e+07	271663	7.29397e+07	1.44748e+07	3.29274e+08	6.2229e+06	1.3068e+07	2.47073e+06	1.54931e+08	2.0699e+06	4.98078e+07	344287	2.26952e+06	446819	773973	261490	2.02714e+06	1.34901e+07	6.81712e+06	6.46736e+07	1.73183e+08	6.03749e+06	9.44203e+06	1.92746e+08	1.25746e+07
57	LCHF	T2	EX1	64	1	2.63741e+08	5.44923e+08	6.3278e+07	1.59005e+06	1.43475e+07	1.95408e+08	4.95126e+08	3.10106e+07	1.65262e+09	9.36474e+06	5.90207e+06	1.08908e+07	6.94687e+07	1.24819e+07	1.86282e+07	3.81145e+08	8.17599e+08	1.77352e+07	3.81788e+07	2.97404e+08	287881	5.56705e+07	1.88092e+07	1.007e+09	2.55277e+07	1.58203e+07	2.4688e+06	3.04019e+08	3.30618e+06	4.75525e+07	636133	7.00506e+06	1.18091e+06	849833	1.30693e+06	4.46672e+06	1.45014e+07	1.18049e+07	6.14509e+07	2.6655e+08	9.17269e+06	1.81361e+07	5.18891e+08	1.1577e+07
58	LCHF	T2	EXT0	65	1	2.40648e+08	4.89654e+08	6.75966e+07	1.17318e+06	1.33494e+07	1.24268e+08	3.26627e+08	3.32484e+07	1.98592e+09	3.62029e+06	6.18473e+06	1.04834e+07	7.08457e+07	1.01388e+07	1.79422e+07	3.24166e+08	6.32713e+08	1.70827e+07	3.42224e+07	2.346e+08	200294	5.93966e+07	2.05569e+07	1.91443e+09	2.95791e+07	1.80159e+07	2.57477e+06	2.81239e+08	3.27173e+06	5.30652e+07	752291	2.25493e+06	1.53778e+06	940179	1.31791e+06	5.68554e+06	1.73738e+07	3.20039e+06	6.67743e+07	2.49798e+08	8.93434e+06	1.03885e+07	3.39957e+08	1.06515e+07
59	LCHF	T1	EXT0	66	1	2.78023e+08	5.23073e+08	7.62663e+07	579522	1.19024e+07	8.14744e+07	2.66119e+08	1.27808e+07	1.25733e+09	3.18291e+06	7.40045e+06	8.67315e+06	6.65926e+07	2.23246e+07	2.11318e+07	3.68866e+08	4.36924e+08	5.48377e+06	3.35336e+07	1.34256e+08	189174	7.97668e+07	1.53628e+07	3.43925e+08	9.23042e+06	1.47177e+07	2.84434e+06	1.44806e+08	2.17231e+06	3.76737e+07	487750	6.12868e+06	389518	886197	368170	1.40468e+06	1.94579e+07	9.81765e+06	6.9008e+07	1.87978e+08	5.33701e+06	9.46603e+06	4.29913e+08	1.07447e+07
60	LCHF	T2	Pre	67	1	3.27586e+08	6.74137e+08	6.04738e+07	766824	1.95237e+07	8.05538e+07	9.1144e+08	5.12241e+07	1.53534e+09	3.70296e+06	1.63454e+07	1.76686e+07	1.72903e+08	1.07963e+07	1.67119e+07	4.68214e+08	1.67563e+09	2.49077e+07	5.42251e+07	2.6389e+08	413847	8.80637e+07	2.01294e+07	5.10676e+08	8.18631e+06	2.32241e+07	2.02241e+06	2.33757e+08	4.01751e+06	4.24052e+07	601943	2.60792e+06	796476	804677	855241	613836	1.11742e+07	1.3895e+07	5.50231e+07	2.44664e+08	8.64604e+06	2.71909e+07	5.48192e+08	1.79328e+07
61	LEA	T1	EXT0	69	1	3.50958e+08	6.96165e+08	9.79589e+07	3.16202e+06	1.41317e+07	1.62527e+08	1.96922e+08	2.12587e+07	7.5559e+08	6.00716e+06	1.3292e+07	9.23935e+06	7.91941e+07	1.15141e+07	2.25259e+07	4.6713e+08	4.32711e+08	6.92894e+06	3.83951e+07	1.40459e+08	529235	1.65316e+08	2.77539e+07	7.35766e+08	9.48095e+06	1.48489e+07	3.12311e+06	1.3506e+08	3.92045e+06	3.2977e+07	334875	3.69774e+06	563639	1.22787e+06	390044	2.26285e+06	1.03206e+07	5.27665e+06	8.5049e+07	2.45399e+08	2.3686e+07	6.6211e+06	5.97464e+08	1.25998e+07
62	LEA	T1	T0	70	1	3.52848e+08	7.13555e+08	8.79989e+07	757651	1.42535e+07	7.00685e+07	2.38777e+08	2.34428e+07	5.44856e+08	1.01903e+07	1.02513e+07	1.02449e+07	9.17142e+07	1.61761e+07	1.86493e+07	5.09686e+08	5.16878e+08	9.67012e+06	4.36914e+07	1.76922e+08	563494	2.25988e+08	2.4013e+07	3.09518e+08	6.91124e+06	1.43081e+07	1.9236e+06	1.83513e+08	2.14539e+06	3.61959e+07	249586	1.13853e+07	316641	761008	407620	597262	1.48049e+07	7.44248e+06	5.60105e+07	1.6364e+08	1.91653e+07	9.54716e+06	1.74457e+08	1.12912e+07
63	LEA	T1	EX1	71	1	4.24196e+08	6.48923e+08	8.49583e+07	1.54064e+06	1.74424e+07	1.39654e+08	5.69696e+08	3.15745e+07	6.40068e+08	6.85897e+06	1.63578e+07	1.06181e+07	1.10247e+08	1.25047e+07	1.87242e+07	4.50732e+08	1.21276e+09	8.21391e+06	4.83981e+07	2.09595e+08	606367	1.68504e+08	2.68365e+07	3.67349e+08	9.53978e+06	2.17099e+07	2.6079e+06	1.30761e+08	3.90151e+06	2.94328e+07	303083	5.43227e+06	623477	1.03428e+06	433117	2.18353e+06	7.22794e+06	3.04734e+07	6.95456e+07	2.0887e+08	2.05992e+07	2.22639e+07	4.92759e+08	1.10245e+07
64	LEA	T2	T0	72	1	3.11371e+08	6.29886e+08	1.01564e+08	1.90626e+06	1.27047e+07	9.39139e+07	2.55324e+08	1.90627e+07	4.45237e+08	1.077e+07	8.59268e+06	8.77441e+06	8.43839e+07	2.57553e+07	1.78423e+07	4.73117e+08	4.7626e+08	1.13875e+07	4.00165e+07	1.59933e+08	504846	3.20279e+08	1.88847e+07	2.68157e+08	7.04136e+06	1.42041e+07	2.10531e+06	1.59013e+08	2.04478e+06	2.90544e+07	217438	4.57434e+06	317200	675618	394964	243693	1.66374e+07	2.53489e+07	1.157e+08	1.99096e+08	1.56644e+07	1.12186e+07	2.28533e+08	1.2639e+07
65	LEA	T2	EX3	73	1	3.41457e+08	7.74954e+08	1.10114e+08	5.42219e+06	1.31031e+07	9.44015e+07	2.47162e+08	1.77041e+07	3.69415e+08	9.93513e+06	5.84039e+06	8.11551e+06	4.86328e+07	1.93838e+07	1.64272e+07	5.95872e+08	5.98555e+08	1.03923e+07	3.85634e+07	2.03026e+08	784936	2.55172e+08	2.84261e+07	2.52651e+08	1.09783e+07	1.14153e+07	3.04207e+06	1.93211e+08	1.84785e+06	3.18887e+07	189055	2.20523e+06	608563	964039	626155	1.73437e+06	1.226e+07	1.4787e+07	8.0523e+07	2.30343e+08	1.78328e+07	1.01482e+07	5.05591e+08	1.20128e+07
66	LEA	T1	EX3	74	1	3.09379e+08	6.34339e+08	8.37104e+07	986092	1.25177e+07	6.08298e+07	1.92783e+08	1.63555e+07	4.20033e+08	7.26401e+06	6.45823e+06	6.85756e+06	3.72572e+07	1.14109e+07	1.7746e+07	4.90618e+08	4.42091e+08	5.4406e+06	3.7659e+07	1.00608e+08	494231	1.39583e+08	2.13129e+07	3.09584e+08	5.51725e+06	1.17699e+07	2.56231e+06	1.19642e+08	2.61403e+06	2.93861e+07	216691	3.79198e+06	631582	1.05713e+06	147326	1.59945e+06	1.47138e+07	6.64895e+06	6.66451e+07	1.99909e+08	1.69642e+07	8.52722e+06	2.05724e+08	1.19963e+07
67	LEA	T1	Pre	75	1	3.52087e+08	7.54987e+08	8.3389e+07	1.43022e+06	1.60169e+07	7.99795e+07	2.33574e+08	2.3849e+07	4.21593e+08	4.8057e+06	6.46386e+06	8.76444e+06	4.8685e+07	1.60827e+07	1.80016e+07	5.57717e+08	4.35643e+08	7.01271e+06	4.40314e+07	2.21658e+08	495826	2.11747e+08	1.94858e+07	1.91436e+08	4.24626e+06	1.32403e+07	2.30797e+06	1.28282e+08	2.4471e+06	2.99748e+07	212673	7.46509e+06	251952	775679	758291	1.17434e+06	2.00613e+07	5.04391e+06	5.75609e+07	1.92261e+08	2.02731e+07	9.00294e+06	1.34256e+08	1.30378e+07
68	LEA	T2	EX1	76	1	3.36026e+08	5.87671e+08	1.1224e+08	1.62091e+06	1.20757e+07	1.18412e+08	2.48512e+08	1.78306e+07	3.97317e+08	1.08541e+07	5.21953e+06	7.3495e+06	4.45201e+07	1.94919e+07	1.85683e+07	4.78453e+08	5.62117e+08	7.97377e+06	3.18828e+07	1.65723e+08	425106	2.61637e+08	2.2053e+07	2.90203e+08	1.42397e+07	1.62621e+07	3.33461e+06	1.57912e+08	1.27643e+06	2.67919e+07	204781	1.95438e+06	478194	969935	495642	516068	1.42546e+07	8.38113e+06	9.42517e+07	2.85578e+08	1.72355e+07	1.54344e+07	6.04621e+08	1.26181e+07
69	LEA	T2	EXT0	77	1	2.96552e+08	5.25271e+08	1.1454e+08	6.37721e+06	1.24222e+07	1.6297e+08	1.6378e+08	1.12827e+07	6.41524e+08	5.13206e+06	7.01822e+06	7.30454e+06	5.31738e+07	2.00881e+07	1.99496e+07	4.36514e+08	4.53111e+08	6.99794e+06	3.13363e+07	1.86307e+08	299910	2.48812e+08	1.79169e+07	8.792e+08	1.90349e+07	1.87246e+07	3.42069e+06	1.86955e+08	2.19002e+06	2.3366e+07	311497	3.08027e+06	499392	968735	502649	1.3767e+06	1.55544e+07	6.74345e+06	9.86365e+07	2.86042e+08	2.11076e+07	7.36338e+06	7.43654e+08	1.5063e+07
70	LEA	T2	Pre	78	1	3.14064e+08	6.82792e+08	1.05929e+08	972694	1.3595e+07	1.05759e+08	2.28887e+08	1.79196e+07	3.09434e+08	4.9232e+06	7.26877e+06	7.49746e+06	7.15435e+07	2.60591e+07	1.6664e+07	6.01292e+08	4.31907e+08	1.11693e+07	3.49669e+07	1.89751e+08	377921	3.08292e+08	2.11834e+07	2.65833e+08	7.28469e+06	1.12032e+07	2.59207e+06	1.52371e+08	2.3929e+06	3.26449e+07	172545	4.58917e+06	328288	648201	545590	1.018e+06	1.79869e+07	7.43974e+06	8.89902e+07	2.22487e+08	1.7937e+07	8.48813e+06	1.75644e+08	1.2701e+07
71	CON	T2	EX1	83	2	3.1682e+08	5.86422e+08	1.25056e+08	1.44793e+06	1.46101e+07	1.27767e+08	2.98958e+08	1.92104e+07	5.43222e+08	6.87022e+06	7.19866e+06	7.66029e+06	4.74491e+07	3.05325e+07	2.11539e+07	4.77936e+08	5.89168e+08	7.04076e+06	3.74013e+07	1.48169e+08	193007	1.29222e+08	1.89095e+07	4.77799e+08	7.36004e+06	1.34294e+07	3.14521e+06	5.39697e+08	5.29348e+06	3.57352e+07	262848	6.72296e+06	480980	779642	343303	4.20621e+06	1.35779e+07	6.98182e+06	1.20993e+08	1.67337e+08	5.69066e+06	1.28844e+07	6.76136e+08	9.12203e+06
72	CON	T2	EX3	84	2	3.27877e+08	6.11388e+08	1.13393e+08	1.1567e+06	1.65423e+07	7.46475e+07	4.62525e+08	3.12821e+07	6.92123e+08	1.28628e+07	9.8552e+06	9.30395e+06	6.26446e+07	2.8128e+07	1.74604e+07	4.9469e+08	8.22402e+08	8.84948e+06	4.27314e+07	7.73977e+07	300457	1.13474e+08	1.93968e+07	5.6215e+08	5.21637e+06	1.39419e+07	2.3583e+06	3.19558e+08	4.54399e+06	4.46686e+07	320730	3.34866e+06	822866	762337	231594	4.49482e+06	1.15366e+07	4.99043e+06	9.49479e+07	2.08054e+08	5.48857e+06	1.5807e+07	3.48215e+08	8.70788e+06
73	CON	T2	Pre	85	2	2.36759e+08	4.97646e+08	9.03461e+07	2.90439e+06	1.28917e+07	9.26025e+07	2.33147e+08	1.80492e+07	5.53959e+08	1.16097e+07	5.48236e+06	7.96767e+06	6.201e+07	3.29676e+07	1.36936e+07	3.95264e+08	4.63415e+08	7.78399e+06	3.73251e+07	1.04762e+08	156570	1.16717e+08	1.38066e+07	4.47096e+08	4.63382e+06	1.02068e+07	1.84355e+06	5.24844e+08	4.10323e+06	3.18294e+07	261246	5.36145e+06	319647	528225	488885	2.04045e+06	1.73703e+07	8.41757e+06	8.29097e+07	1.70786e+08	5.13555e+06	9.54808e+06	2.53389e+08	8.35089e+06
74	CON	T2	T0	86	2	2.46785e+08	5.00811e+08	1.02699e+08	1.16508e+06	1.24027e+07	6.11474e+07	2.90312e+08	2.14854e+07	6.32425e+08	5.23848e+06	1.31849e+07	9.00693e+06	8.02032e+07	3.28721e+07	1.46366e+07	3.95278e+08	5.7678e+08	8.53337e+06	4.35703e+07	7.2128e+07	170716	1.51439e+08	1.58297e+07	3.03233e+08	4.98009e+06	1.14539e+07	1.61725e+06	3.52933e+08	3.64643e+06	3.84289e+07	281315	3.10848e+06	445829	527284	207327	1.50327e+06	1.52305e+07	4.16021e+06	1.10783e+08	1.89318e+08	5.30751e+06	1.25542e+07	3.15378e+08	7.84286e+06
75	CON	T1	Pre	87	2	2.67317e+08	5.32294e+08	8.81116e+07	1.95042e+06	1.38807e+07	7.27459e+07	2.16809e+08	1.64982e+07	4.65532e+08	8.96713e+06	6.61135e+06	8.3951e+06	6.8289e+07	3.62452e+07	1.45283e+07	4.29401e+08	4.66493e+08	7.89822e+06	3.30288e+07	3.62387e+07	197745	1.23416e+08	1.42858e+07	1.85925e+08	4.71154e+06	9.60324e+06	1.96599e+06	1.74594e+08	4.24503e+06	2.83833e+07	215235	1.24461e+07	317666	592623	285231	1.43732e+06	1.94417e+07	2.79558e+06	7.96063e+07	1.63274e+08	5.35117e+06	9.33356e+06	2.27637e+08	8.47862e+06
76	CON	T1	EX1	88	2	2.62009e+08	5.48254e+08	9.23768e+07	1.55734e+06	1.45257e+07	8.51523e+07	3.47518e+08	2.1226e+07	8.08601e+08	4.41038e+06	8.86228e+06	9.3485e+06	8.58875e+07	1.78033e+07	1.67071e+07	4.49546e+08	7.27525e+08	8.90664e+06	3.43734e+07	1.34365e+08	291570	1.43437e+08	1.58625e+07	3.1373e+08	9.94817e+06	1.47969e+07	2.88094e+06	2.19008e+08	3.99475e+06	3.10866e+07	343047	3.12461e+06	650188	788987	500623	2.2302e+06	1.83824e+07	5.1101e+06	7.49431e+07	2.15856e+08	1.71411e+07	1.30162e+07	4.76278e+08	1.06721e+07
77	CON	T1	T0	89	2	2.61276e+08	5.34778e+08	9.83487e+07	2.42637e+06	1.23807e+07	9.94287e+07	2.91414e+08	1.88052e+07	4.93683e+08	1.26478e+07	1.01082e+07	9.6966e+06	6.99683e+07	3.4012e+07	1.60444e+07	4.20263e+08	5.00878e+08	8.09752e+06	3.52693e+07	5.43034e+07	232791	1.65933e+08	1.52314e+07	3.4412e+08	5.83085e+06	1.25585e+07	1.81107e+06	2.69548e+08	2.40536e+06	3.47132e+07	234775	4.61301e+06	369441	529566	243725	1.39299e+06	1.66036e+07	7.01218e+06	9.03735e+07	2.03081e+08	5.94499e+06	1.22087e+07	3.59426e+08	7.53164e+06
78	CON	T1	EX3	90	2	3.88628e+08	7.27237e+08	1.1872e+08	433908	1.83556e+07	5.00205e+07	4.49342e+08	3.39569e+07	7.8298e+08	9.74934e+06	9.64059e+06	1.07522e+07	5.29622e+07	3.12037e+07	1.96586e+07	5.85332e+08	7.61209e+08	8.45065e+06	4.63704e+07	8.00594e+07	508524	1.24093e+08	1.78176e+07	4.36387e+08	4.56363e+06	2.16235e+07	2.47586e+06	2.48719e+08	3.00356e+06	4.32454e+07	360212	8.35872e+06	849846	925576	243841	2.36633e+06	1.47455e+07	5.29582e+06	9.32256e+07	2.35214e+08	5.66978e+06	1.80755e+07	3.08094e+08	8.84844e+06
79	CON	T2	EXT0	91	2	2.88238e+08	5.64378e+08	1.27778e+08	1.06157e+06	1.31439e+07	1.23295e+08	2.18081e+08	1.56913e+07	8.51294e+08	5.47264e+06	9.202e+06	7.38817e+06	7.18455e+07	3.09728e+07	2.34512e+07	4.57886e+08	4.50485e+08	5.87807e+06	3.87385e+07	1.08886e+08	197342	1.22768e+08	2.41213e+07	1.00451e+09	7.84011e+06	1.56079e+07	3.47255e+06	5.71433e+08	6.02586e+06	3.15435e+07	363345	2.9959e+06	606342	979109	331266	3.6591e+06	1.63895e+07	6.97828e+06	1.19247e+08	2.53398e+08	6.12132e+06	1.10404e+07	9.48418e+08	9.84876e+06
80	CON	T1	EXT0	92	2	2.53785e+08	4.74889e+08	1.11605e+08	1.14625e+06	1.13274e+07	1.5085e+08	2.22727e+08	1.46981e+07	5.98778e+08	4.23595e+06	1.21983e+07	6.85835e+06	6.89837e+07	2.70884e+07	2.28559e+07	3.73321e+08	3.52489e+08	4.50162e+06	2.88495e+07	4.56264e+07	192900	1.10454e+08	1.9422e+07	7.62436e+08	8.05028e+06	1.56006e+07	3.02965e+06	3.32863e+08	4.4096e+06	2.80311e+07	289104	1.16097e+07	490243	846130	332410	1.92066e+06	1.73787e+07	7.48152e+06	1.07313e+08	2.30562e+08	5.57031e+06	8.00592e+06	7.47966e+08	9.82365e+06
81	LEA	T1	EX3	94	2	2.74395e+08	8.1249e+08	1.05879e+08	910996	1.72047e+07	7.11513e+07	3.0085e+08	1.66719e+07	7.68732e+08	5.91688e+06	9.15646e+06	1.01103e+07	8.59389e+07	2.37552e+07	1.9333e+07	6.81397e+08	6.1169e+08	7.39544e+06	4.11574e+07	1.41853e+08	385197	1.0634e+08	1.60565e+07	4.54872e+08	4.17598e+06	1.63101e+07	2.52453e+06	1.89662e+08	1.99371e+06	3.67758e+07	336647	1.66582e+06	740110	607259	285679	2.36293e+06	1.51477e+07	4.04399e+06	5.44012e+07	1.91876e+08	1.08491e+07	1.41487e+07	1.91453e+08	8.80391e+06
82	LEA	T1	T0	95	2	2.52985e+08	7.09513e+08	1.15955e+08	2.66307e+06	1.4658e+07	1.05944e+08	2.35918e+08	2.17351e+07	6.95631e+08	6.44109e+06	1.10821e+07	1.12849e+07	1.53635e+08	3.48344e+07	2.05505e+07	5.72274e+08	5.11893e+08	8.91226e+06	3.52146e+07	1.31249e+08	337184	1.87408e+08	1.83621e+07	2.85705e+08	5.44657e+06	1.2298e+07	1.88676e+06	2.11535e+08	1.44526e+06	3.48188e+07	308462	1.05292e+07	285664	447339	294723	1.28645e+06	2.41621e+07	5.99749e+06	7.62412e+07	1.90197e+08	9.30794e+06	1.08416e+07	1.92673e+08	7.52247e+06
83	LEA	T1	Pre	96	2	2.75584e+08	7.68867e+08	9.62036e+07	3.84663e+06	1.93249e+07	5.13962e+07	2.47111e+08	2.55323e+07	7.16926e+08	4.88087e+06	6.2596e+06	1.15487e+07	1.36299e+08	4.08839e+07	1.86776e+07	5.916e+08	4.02236e+08	9.17848e+06	3.994e+07	1.12687e+08	294698	1.50032e+08	1.72746e+07	2.15432e+08	4.62405e+06	1.90126e+07	2.36761e+06	1.56027e+08	2.20254e+06	2.59925e+07	303851	7.35463e+06	316336	477974	430466	1.72435e+06	2.73973e+07	9.04402e+06	6.21186e+07	1.81139e+08	9.40815e+06	7.62748e+06	1.933e+08	8.65908e+06
84	LEA	T2	T0	97	2	2.60263e+08	8.14152e+08	1.12059e+08	2.07471e+06	1.70229e+07	1.07951e+08	2.97176e+08	2.15773e+07	6.42906e+08	2.52013e+06	1.22805e+07	1.03896e+07	1.4097e+08	1.0694e+07	1.94756e+07	6.24375e+08	4.2413e+08	1.02642e+07	3.00113e+07	1.81237e+08	429921	2.43042e+08	1.50658e+07	2.89708e+08	5.08836e+06	1.12551e+07	2.13085e+06	2.18927e+08	942923	3.68465e+07	304028	4.51619e+06	276022	499065	259476	1.326e+06	2.03636e+07	4.20291e+06	7.02705e+07	2.20186e+08	1.13385e+07	1.06184e+07	3.80374e+08	6.78232e+06
85	LEA	T2	EXT0	98	2	1.94907e+08	5.19799e+08	9.2894e+07	4.66109e+06	1.15087e+07	1.12869e+08	1.75014e+08	1.12841e+07	9.09787e+08	2.88573e+06	7.54349e+06	7.40614e+06	8.96536e+07	7.84876e+06	1.92902e+07	4.17135e+08	4.25656e+08	5.88843e+06	2.36728e+07	1.64202e+08	333614	1.333e+08	1.52497e+07	8.04951e+08	9.10357e+06	1.00654e+07	2.79979e+06	3.61781e+08	1.74165e+06	2.1842e+07	378806	2.28745e+06	430251	644335	302114	234325	2.46806e+07	1.31624e+07	5.62909e+07	2.03971e+08	1.09831e+07	9.27837e+06	5.74044e+08	7.60234e+06
86	LEA	T2	Pre	99	2	2.5108e+08	7.35726e+08	1.00307e+08	5.16525e+06	1.77184e+07	8.92907e+07	2.60901e+08	2.00942e+07	5.80756e+08	3.68621e+06	8.17899e+06	1.13323e+07	1.5524e+08	1.29139e+07	1.93856e+07	5.99037e+08	3.46894e+08	1.04494e+07	3.46681e+07	2.69045e+08	347793	2.03851e+08	1.4117e+07	4.38991e+08	5.42798e+06	1.23906e+07	2.42756e+06	2.63172e+08	1.69152e+06	3.4959e+07	265563	1.59745e+06	172780	489611	317838	1.28176e+06	2.61317e+07	1.71832e+07	5.45659e+07	2.27241e+08	1.21378e+07	9.81654e+06	2.48306e+08	7.93721e+06
87	LEA	T2	EX3	100	2	2.36057e+08	7.12128e+08	9.81687e+07	2.47517e+06	1.59859e+07	8.34086e+07	2.46429e+08	1.6651e+07	4.49874e+08	3.31507e+06	5.09846e+06	1.01666e+07	8.19126e+07	8.52998e+06	2.04047e+07	5.88121e+08	4.78445e+08	6.0418e+06	3.20656e+07	2.52165e+08	435799	1.40572e+08	1.35569e+07	3.65584e+08	6.03569e+06	1.35376e+07	2.56276e+06	2.91936e+08	2.60389e+06	2.64555e+07	212631	2.55965e+06	375198	628831	283296	1.60915e+06	1.77505e+07	2.40556e+06	5.07915e+07	2.04784e+08	1.08088e+07	1.19831e+07	3.68165e+08	7.10685e+06
88	LEA	T2	EX1	101	2	2.83035e+08	7.50678e+08	9.71749e+07	3.24962e+06	1.70471e+07	1.0193e+08	3.35967e+08	1.92699e+07	5.54912e+08	2.86122e+06	4.84304e+06	9.96606e+06	4.99128e+07	1.00002e+07	1.94476e+07	5.99453e+08	5.35838e+08	8.20363e+06	3.43566e+07	1.84298e+08	448233	1.55599e+08	1.67135e+07	4.21481e+08	8.03598e+06	1.47977e+07	2.96626e+06	3.67573e+08	1.94085e+06	2.69414e+07	249643	2.42941e+06	485154	693255	296338	2.27226e+06	1.65059e+07	2.42641e+06	5.61949e+07	2.33033e+08	1.03469e+07	1.27063e+07	5.64922e+08	6.63212e+06
89	LEA	T1	EX1	102	2	3.01481e+08	7.10012e+08	1.01847e+08	2.90937e+06	1.71851e+07	8.3293e+07	4.00571e+08	2.52085e+07	7.96032e+08	3.18712e+06	1.01494e+07	9.67931e+06	1.30256e+08	2.65501e+07	2.00563e+07	5.41629e+08	6.54056e+08	6.59381e+06	3.85314e+07	1.37732e+08	301485	1.14026e+08	1.98449e+07	2.3292e+08	5.19174e+06	2.29225e+07	2.7999e+06	1.69345e+08	1.35352e+06	2.80728e+07	334675	1.98332e+06	420414	523333	234679	3.40501e+06	2.09805e+07	2.74837e+06	6.03186e+07	2.22338e+08	9.75309e+06	1.24212e+07	3.82269e+08	8.58785e+06
90	LEA	T1	EXT0	103	2	2.45195e+08	6.91962e+08	9.91233e+07	7.5908e+06	1.30067e+07	1.17078e+08	2.4397e+08	1.54244e+07	9.22281e+08	2.53689e+06	8.79811e+06	9.57699e+06	1.48729e+08	2.41916e+07	2.40195e+07	5.344e+08	4.5251e+08	5.83085e+06	3.12039e+07	1.0926e+08	311390	1.11019e+08	1.84594e+07	4.9224e+08	6.9775e+06	1.47048e+07	3.12852e+06	2.39795e+08	2.60715e+06	2.42273e+07	389193	1.76765e+06	454180	668179	279171	362070	2.53552e+07	7.08709e+06	7.07676e+07	2.28262e+08	1.10307e+07	1.20268e+07	5.02513e+08	8.32198e+06
91	LCHF	T1	EXT0	105	2	2.59487e+08	6.16448e+08	9.51463e+07	5.59778e+06	1.35333e+07	1.24726e+08	9.813e+07	2.01408e+07	3.81446e+08	5.2288e+06	7.13623e+06	8.89987e+06	1.09955e+08	1.6278e+07	1.8363e+07	4.81406e+08	4.33885e+08	3.99348e+06	3.75904e+07	5.52799e+07	378287	1.38628e+08	1.76181e+07	6.66267e+08	5.48871e+06	1.56786e+07	3.24762e+06	3.72808e+08	3.73554e+06	2.87784e+07	194793	3.67371e+06	416781	517427	348209	2.49988e+06	2.25554e+07	5.00651e+06	6.53069e+07	1.94524e+08	1.56285e+07	7.21702e+06	5.64857e+08	9.57979e+06
92	LCHF	T2	T0	106	2	2.61059e+08	5.83344e+08	1.21728e+08	1.48727e+06	1.29923e+07	6.71556e+07	4.60514e+08	1.79831e+07	4.79923e+08	9.16858e+06	6.91666e+06	8.24682e+06	5.89464e+07	9.92533e+06	1.4544e+07	4.60441e+08	8.77455e+08	1.98125e+07	3.15083e+07	2.994e+08	477851	3.13458e+08	1.5954e+07	3.36566e+08	6.43564e+06	1.23017e+07	2.18055e+06	6.25895e+08	2.98052e+06	4.38883e+07	234199	2.41074e+06	328057	442691	827261	1.25699e+06	1.30337e+07	4.60947e+06	7.34306e+07	2.45629e+08	2.05998e+07	1.46025e+07	4.17289e+08	1.52526e+07
93	LCHF	T1	EX3	107	2	1.92122e+08	4.54555e+08	7.5007e+07	477599	1.0215e+07	4.20494e+07	1.81479e+08	1.38543e+07	2.15708e+08	5.12617e+06	2.83675e+06	5.56507e+06	4.16092e+07	1.11465e+07	1.43838e+07	3.51946e+08	5.36967e+08	3.93684e+06	2.95233e+07	8.54428e+07	218226	1.01987e+08	9.98546e+06	3.51443e+08	5.11397e+06	1.06303e+07	2.27587e+06	2.6368e+08	3.36182e+06	2.00286e+07	124340	5.99803e+06	432916	355662	268655	2.24958e+06	1.5708e+07	3.90025e+06	4.34793e+07	9.34874e+07	1.0928e+07	7.50803e+06	2.39839e+08	9.78121e+06
94	LCHF	T2	EXT0	108	2	2.2968e+08	4.06651e+08	1.31386e+08	1.42094e+06	1.31723e+07	1.1825e+08	4.2601e+08	2.28037e+07	1.28331e+09	5.34082e+06	4.04617e+06	8.01521e+06	9.4315e+07	1.03444e+07	1.62469e+07	3.36682e+08	7.0244e+08	1.54511e+07	3.13068e+07	1.71729e+08	365208	2.26602e+08	1.80015e+07	1.35217e+09	2.45637e+07	2.36518e+07	3.50282e+06	5.78075e+08	5.64099e+06	3.15283e+07	501367	3.87771e+06	2.26086e+06	785416	1.12754e+06	2.08515e+06	2.57797e+07	3.14264e+06	6.97988e+07	1.94625e+08	2.8327e+07	1.21659e+07	7.20111e+08	1.39299e+07
95	LCHF	T1	T0	109	2	2.60252e+08	6.22941e+08	1.01361e+08	1.91081e+06	1.4041e+07	7.26073e+07	1.95218e+08	2.39521e+07	4.24535e+08	3.55391e+06	1.16258e+07	1.0057e+07	1.03878e+08	2.06929e+07	1.51668e+07	4.55965e+08	4.60224e+08	6.21639e+06	4.02049e+07	6.52037e+07	277518	2.04688e+08	1.82538e+07	3.49903e+08	4.20117e+06	1.08464e+07	2.38375e+06	2.89179e+08	2.49761e+06	3.14715e+07	212912	2.53422e+06	263202	374189	261285	2.91686e+06	1.98407e+07	7.46852e+06	6.09457e+07	1.62159e+08	1.46592e+07	6.65599e+06	1.9034e+08	7.91568e+06
96	LCHF	T2	EX3	110	2	2.30156e+08	5.48007e+08	1.15595e+08	796051	1.32474e+07	8.08717e+07	4.28507e+08	2.5848e+07	5.29536e+08	3.53388e+06	7.57571e+06	7.53511e+06	5.86104e+07	8.31373e+06	1.40433e+07	4.29652e+08	8.45193e+08	1.56868e+07	3.17566e+07	9.97613e+07	560588	2.15392e+08	1.7449e+07	4.36849e+08	1.02428e+07	7.53093e+06	2.62588e+06	4.46902e+08	4.26178e+06	2.49605e+07	246938	2.33412e+06	1.1975e+06	681202	1.434e+06	1.304e+06	1.44554e+07	5.07552e+06	6.23232e+07	2.43915e+08	2.33214e+07	1.49314e+07	4.04917e+08	1.31214e+07
97	LCHF	T2	Pre	111	2	3.60097e+08	7.8435e+08	1.16766e+08	2.03541e+06	2.24197e+07	9.15842e+07	6.64555e+08	4.40172e+07	5.79573e+08	6.1642e+06	5.56559e+06	1.26452e+07	7.88816e+07	1.2589e+07	1.62463e+07	6.32857e+08	1.07908e+09	2.47204e+07	4.92797e+07	2.92316e+08	453701	3.32121e+08	1.60319e+07	3.99852e+08	6.4272e+06	2.29615e+07	2.27809e+06	4.98543e+08	4.74981e+06	2.66948e+07	283362	7.02231e+06	536537	503954	907387	900251	1.39741e+07	3.56327e+06	6.3296e+07	2.08902e+08	2.24522e+07	1.76414e+07	5.42827e+08	1.65373e+07
98	LCHF	T1	Pre	112	2	2.62311e+08	6.28612e+08	8.22501e+07	1.27505e+06	1.79439e+07	4.77035e+07	1.7856e+08	2.05427e+07	2.78298e+08	6.26422e+06	4.47741e+06	1.00337e+07	7.36559e+07	2.54117e+07	1.43465e+07	5.12512e+08	4.01978e+08	6.07295e+06	4.68219e+07	8.98048e+07	239315	1.80965e+08	1.48782e+07	3.21758e+08	4.06703e+06	9.92308e+06	2.43372e+06	2.54588e+08	4.07432e+06	2.27274e+07	156852	7.24785e+06	157317	383861	625303	2.49783e+06	1.50094e+07	9.7846e+06	4.86563e+07	1.36437e+08	1.2767e+07	5.8734e+06	1.86255e+08	8.65326e+06
99	LCHF	T2	EX1	113	2	2.57178e+08	5.31227e+08	1.18513e+08	539974	1.34297e+07	9.47401e+07	5.8894e+08	2.81547e+07	6.65711e+08	6.09069e+06	6.24662e+06	9.41852e+06	4.03414e+07	9.4933e+06	1.75749e+07	4.21943e+08	1.09199e+09	1.56825e+07	3.36056e+07	1.98803e+08	442003	2.41776e+08	2.23343e+07	1.43358e+09	2.45637e+07	1.43882e+07	3.42812e+06	5.44766e+08	6.28917e+06	2.62557e+07	308321	2.09718e+06	2.3177e+06	605227	1.13825e+06	1.81735e+06	1.07248e+07	1.09512e+07	7.55775e+07	2.76561e+08	2.51627e+07	1.70918e+07	5.05929e+08	1.28731e+07
100	LCHF	T1	EX1	114	2	3.00878e+08	5.83963e+08	9.5798e+07	7.06803e+06	1.73084e+07	1.57898e+08	3.27548e+08	3.51747e+07	4.36062e+08	4.39056e+06	1.12157e+07	1.10622e+07	1.53622e+08	1.70031e+07	1.8007e+07	4.53593e+08	6.64169e+08	4.16833e+06	4.52469e+07	1.12466e+08	225003	1.52119e+08	1.77496e+07	4.86699e+08	5.34627e+06	2.46799e+07	3.1239e+06	3.57718e+08	3.2904e+06	2.6659e+07	216952	6.76237e+06	397691	469465	353322	3.78861e+06	1.9066e+07	4.79723e+06	6.27594e+07	1.98954e+08	1.47624e+07	1.45959e+07	4.2095e+08	9.50394e+06
101	LEA	T1	EXT0	116	2	2.71203e+08	5.09773e+08	7.88103e+07	1.59502e+06	1.33164e+07	1.15029e+08	2.75694e+08	1.06064e+07	1.21803e+09	4.01113e+06	8.88311e+06	7.92367e+06	7.26675e+07	1.31648e+07	1.72558e+07	3.9926e+08	5.17176e+08	5.38479e+06	3.12432e+07	9.66208e+07	281795	5.0648e+07	1.8303e+07	7.52309e+08	1.03822e+07	1.70682e+07	5.49472e+06	4.84342e+08	5.35208e+06	1.92519e+07	504201	1.05114e+07	557398	850388	278281	2.31515e+06	1.70636e+07	5.94573e+06	9.73973e+07	2.38362e+08	1.1048e+07	9.86253e+06	6.96499e+08	8.00415e+06
102	LEA	T1	EX3	117	2	3.62605e+08	6.60147e+08	7.73753e+07	503784	1.85729e+07	5.54989e+07	4.30517e+08	2.58415e+07	9.62858e+08	5.19312e+06	1.59212e+07	1.07173e+07	1.28538e+08	1.38856e+07	1.60838e+07	5.06855e+08	7.89837e+08	7.76725e+06	4.15151e+07	7.032e+07	415454	4.77826e+07	1.9893e+07	7.32104e+08	6.41382e+06	2.02398e+07	3.90533e+06	3.90812e+08	3.8247e+06	3.3399e+07	403584	5.46132e+06	654220	769801	262714	3.3581e+06	1.20252e+07	7.79719e+06	9.27532e+07	1.95952e+08	9.81504e+06	1.52225e+07	2.38155e+08	8.05514e+06
103	LEA	T2	EX1	118	2	3.54644e+08	6.50736e+08	1.30565e+08	1.9099e+06	1.67072e+07	2.8114e+08	3.97688e+08	1.41633e+07	1.19396e+09	6.83851e+06	6.32916e+06	9.93507e+06	5.05084e+07	1.73828e+07	1.85436e+07	5.16323e+08	6.1379e+08	1.06092e+07	3.87495e+07	1.90805e+08	195059	1.95996e+08	2.24417e+07	7.2002e+08	1.65274e+07	2.26848e+07	6.64059e+06	5.60471e+08	2.94781e+06	2.97027e+07	508391	8.68347e+06	607679	907433	922334	2.56925e+06	1.19469e+07	8.33639e+06	1.36798e+08	3.4417e+08	1.18107e+07	1.10743e+07	3.563e+08	8.9942e+06
104	LEA	T2	T0	119	2	3.34082e+08	6.48227e+08	1.10919e+08	938763	1.63557e+07	1.01523e+08	4.60162e+08	1.79973e+07	9.16559e+08	3.8812e+06	1.6457e+07	1.25989e+07	1.09756e+08	1.77253e+07	1.52062e+07	4.98646e+08	6.84116e+08	1.88648e+07	3.84496e+07	1.17498e+08	482071	2.85299e+08	2.14162e+07	4.77288e+08	7.65304e+06	1.56644e+07	3.31612e+06	3.90005e+08	3.32196e+06	3.78356e+07	420027	4.26372e+06	450648	457263	511479	897990	1.09868e+07	9.64105e+06	1.29446e+08	2.82139e+08	1.04569e+07	1.4442e+07	4.3011e+08	8.03858e+06
105	LEA	T2	Pre	120	2	3.17666e+08	5.99758e+08	9.68503e+07	725278	1.65045e+07	1.02678e+08	2.94769e+08	1.6161e+07	9.98527e+08	4.02304e+06	1.44941e+07	1.13548e+07	9.21478e+07	1.94994e+07	1.37313e+07	4.71487e+08	5.70715e+08	1.4953e+07	3.68731e+07	1.33294e+08	264032	2.29269e+08	2.1117e+07	8.60799e+08	7.03394e+06	1.43796e+07	3.65049e+06	4.68245e+08	5.01137e+06	4.10704e+07	449046	2.798e+06	353894	540273	426952	1.3336e+07	8.55367e+06	6.71122e+06	1.10896e+08	2.41176e+08	1.06975e+07	8.9777e+06	2.75929e+08	7.51233e+06
106	LEA	T1	EX1	121	2	3.2833e+08	5.4472e+08	7.80565e+07	1.68594e+06	1.64789e+07	1.15288e+08	5.5265e+08	1.83777e+07	1.06597e+09	4.10471e+06	1.82102e+07	1.01694e+07	1.42817e+08	1.24973e+07	1.31709e+07	4.3288e+08	7.59034e+08	6.39951e+06	3.8021e+07	1.16788e+08	362470	5.21018e+07	2.0197e+07	4.99186e+08	9.73439e+06	1.87264e+07	4.8006e+06	3.99508e+08	4.48797e+06	2.58814e+07	461690	3.80134e+06	546542	718966	352159	5.61682e+06	1.54617e+07	1.29007e+07	9.54974e+07	2.07158e+08	1.00336e+07	1.11672e+07	5.46273e+08	7.00168e+06
107	LEA	T1	Pre	122	2	2.95862e+08	5.63236e+08	6.38581e+07	342939	1.48602e+07	4.66946e+07	2.4605e+08	1.22416e+07	7.58117e+08	7.67434e+06	9.54131e+06	7.59821e+06	7.76384e+07	1.68359e+07	1.41086e+07	4.39104e+08	4.82293e+08	6.94827e+06	3.14355e+07	1.32945e+08	383479	6.4353e+07	1.69302e+07	5.12645e+08	5.41158e+06	1.29594e+07	3.47302e+06	3.14155e+08	4.47073e+06	2.31885e+07	353356	4.18714e+06	269905	562455	577632	1.49698e+06	1.56269e+07	9.35351e+06	7.55021e+07	1.72176e+08	8.71237e+06	7.29169e+06	2.1504e+08	7.62646e+06
108	LEA	T2	EXT0	123	2	3.08851e+08	5.50119e+08	1.1374e+08	2.3201e+06	1.48479e+07	2.44495e+08	2.06227e+08	1.01135e+07	1.65899e+09	5.05501e+06	5.62866e+06	8.48735e+06	3.89294e+07	1.53314e+07	1.76632e+07	4.14244e+08	4.69031e+08	9.82123e+06	3.25249e+07	1.38145e+08	328230	1.78834e+08	2.01349e+07	1.33648e+09	1.92896e+07	2.30025e+07	6.56314e+06	6.18682e+08	3.5412e+06	2.25996e+07	668678	1.26292e+07	624372	814976	865733	1.56413e+06	1.46229e+07	9.91047e+06	1.34892e+08	4.24001e+08	1.15659e+07	6.34132e+06	9.79351e+08	9.31292e+06
109	LEA	T1	T0	124	2	3.17803e+08	6.67091e+08	7.28151e+07	351950	1.53969e+07	4.76159e+07	3.50328e+08	1.94701e+07	8.36113e+08	4.29569e+06	1.97347e+07	1.0751e+07	1.13767e+08	1.58697e+07	1.4938e+07	5.14971e+08	6.2077e+08	9.19031e+06	3.47866e+07	1.48088e+08	418812	8.5476e+07	2.14142e+07	5.18698e+08	5.83246e+06	1.41181e+07	3.19471e+06	2.85737e+08	2.82746e+06	3.46442e+07	385633	6.33056e+06	359055	629686	320918	1.74177e+06	1.2612e+07	1.03008e+07	8.62248e+07	1.75191e+08	9.2436e+06	1.24231e+07	2.63229e+08	6.69882e+06
110	LEA	T2	EX3	125	2	3.46644e+08	6.99173e+08	1.15701e+08	2.57649e+06	1.69508e+07	8.60115e+07	3.9971e+08	1.74882e+07	9.62091e+08	1.10114e+07	6.72068e+06	9.49821e+06	2.97244e+07	1.40854e+07	1.69169e+07	5.57299e+08	9.0037e+08	1.29977e+07	3.66025e+07	1.64532e+08	319414	1.76599e+08	2.35411e+07	6.5373e+08	1.25621e+07	1.66102e+07	5.01238e+06	4.55163e+08	3.41155e+06	2.96823e+07	438544	5.32474e+06	606581	701625	521395	2.07962e+06	8.05905e+06	1.65711e+07	1.11543e+08	2.75309e+08	9.55579e+06	1.25533e+07	6.79558e+08	8.60824e+06
111	CON	T2	EXT0	127	2	2.19609e+08	3.50709e+08	8.24091e+07	1.36113e+06	1.04113e+07	1.05038e+08	1.56491e+08	1.11868e+07	1.52129e+09	2.5652e+06	9.58683e+06	6.94724e+06	6.534e+07	1.65607e+07	1.65976e+07	2.89361e+08	2.73473e+08	5.11768e+06	2.57317e+07	7.66446e+07	268567	1.26598e+08	1.60311e+07	1.65849e+09	8.56701e+06	1.1229e+07	3.04685e+06	6.18364e+08	3.43223e+06	1.78782e+07	638184	4.38066e+06	395292	1.09885e+06	352565	3.22448e+06	1.81042e+07	6.92569e+06	8.13242e+07	2.23805e+08	1.79209e+07	5.87695e+06	6.46427e+08	9.27788e+06
112	CON	T2	EX3	128	2	2.44452e+08	4.89398e+08	7.54197e+07	319618	1.30723e+07	5.20257e+07	2.52059e+08	1.57474e+07	9.66498e+08	1.32484e+06	6.71751e+06	6.56886e+06	5.73777e+07	2.89196e+06	1.28462e+07	3.88009e+08	5.98976e+08	5.68101e+06	3.0867e+07	7.08749e+07	416055	1.27082e+08	1.29102e+07	6.84341e+08	6.46064e+06	1.20574e+07	2.41963e+06	5.94716e+08	3.30936e+06	2.67751e+07	430617	2.98587e+06	570097	985370	643972	3.18345e+06	1.90169e+07	8.67161e+06	6.66937e+07	1.82567e+08	1.53598e+07	8.47167e+06	2.04253e+08	9.28244e+06
113	CON	T2	Pre	129	2	2.53196e+08	5.3206e+08	7.7295e+07	189527	1.56182e+07	5.47221e+07	1.87342e+08	1.52036e+07	1.27906e+09	4.17468e+06	5.36408e+06	8.76596e+06	7.13829e+07	2.99577e+07	1.41497e+07	4.28313e+08	3.3496e+08	8.63942e+06	3.92493e+07	1.18518e+08	428842	1.90837e+08	1.21721e+07	5.4201e+08	5.30216e+06	1.12821e+07	2.16734e+06	4.67593e+08	5.96467e+06	2.44355e+07	527623	2.17535e+06	173326	869785	515811	3.75484e+06	2.02005e+07	6.97463e+06	7.49457e+07	1.49581e+08	1.77373e+07	6.33563e+06	2.21973e+08	1.13859e+07
114	CON	T1	T0	130	2	2.59168e+08	5.17314e+08	8.27844e+07	1.771e+06	1.40132e+07	8.46546e+07	3.06205e+08	2.54316e+07	9.9271e+08	2.50815e+06	1.93842e+07	1.07479e+07	1.14436e+08	2.0267e+07	1.37497e+07	4.10099e+08	4.68234e+08	9.65877e+06	3.23717e+07	7.48701e+07	136926	2.64392e+08	1.77765e+07	3.04784e+08	5.53037e+06	1.09092e+07	1.85374e+06	4.0417e+08	994447	3.11836e+07	427142	1.88405e+06	302590	847919	237924	952952	1.52639e+07	6.90069e+06	1.01378e+08	1.71086e+08	1.7022e+07	8.41828e+06	2.63836e+08	9.05799e+06
115	CON	T1	EX1	131	2	3.41213e+08	5.39404e+08	8.80006e+07	1.29367e+06	1.76393e+07	7.23856e+07	1.86644e+08	2.41337e+07	1.07932e+09	8.3197e+06	8.55629e+06	8.81213e+06	8.22274e+07	2.00737e+07	1.86504e+07	4.25124e+08	6.1548e+08	6.5242e+06	3.60689e+07	1.51928e+08	275439	1.99532e+08	1.96443e+07	5.76566e+08	8.76233e+06	1.7534e+07	3.04785e+06	3.57726e+08	3.78069e+06	2.52793e+07	486122	3.74722e+06	530973	1.25398e+06	410046	2.71345e+06	1.78967e+07	1.10839e+07	8.21292e+07	2.06752e+08	1.5855e+07	1.11212e+07	4.20686e+08	9.27445e+06
116	CON	T1	EXT0	132	2	2.3356e+08	4.2244e+08	8.00262e+07	388456	1.26387e+07	7.01226e+07	1.70025e+08	1.27835e+07	1.27105e+09	2.46518e+06	8.41257e+06	7.53149e+06	6.50927e+07	1.8885e+07	1.92441e+07	3.38496e+08	3.28382e+08	4.87629e+06	2.65581e+07	7.02511e+07	830702	1.66013e+08	1.7107e+07	1.26672e+09	8.86267e+06	1.19943e+07	3.07617e+06	4.16961e+08	3.73443e+06	1.98984e+07	560030	5.24086e+06	443862	1.20875e+06	350234	1.67958e+06	1.8609e+07	3.12768e+07	7.93536e+07	2.58416e+08	1.37051e+07	6.19467e+06	7.28497e+08	1.02452e+07
117	CON	T2	T0	133	2	2.54934e+08	5.1345e+08	8.76715e+07	586663	1.55935e+07	5.44338e+07	2.62193e+08	2.50272e+07	1.15327e+09	7.20373e+06	9.54841e+06	1.03253e+07	1.04102e+08	2.66942e+07	1.48906e+07	4.10014e+08	4.90543e+08	7.63808e+06	4.13079e+07	1.32814e+08	276824	2.33289e+08	1.60601e+07	5.75217e+08	5.97432e+06	1.14476e+07	2.0722e+06	4.20156e+08	2.60226e+06	2.86742e+07	509928	3.95143e+06	331986	840368	288501	3.34796e+06	1.99599e+07	1.41969e+07	9.35911e+07	2.04705e+08	1.7554e+07	1.16012e+07	3.2786e+08	9.7575e+06
118	CON	T1	EX3	134	2	2.58661e+08	4.75243e+08	7.5323e+07	273128	1.38953e+07	5.04318e+07	2.85712e+08	2.06911e+07	8.98761e+08	6.00532e+06	7.79911e+06	7.25859e+06	6.6258e+07	1.47814e+07	1.64827e+07	3.84967e+08	5.03907e+08	5.53789e+06	3.13141e+07	1.04038e+08	400083	1.48714e+08	1.42268e+07	5.13697e+08	6.08936e+06	1.10805e+07	2.4525e+06	2.32901e+08	2.73681e+06	2.95995e+07	432766	4.61432e+06	601192	1.1398e+06	257961	4.41721e+06	1.888e+07	1.38523e+07	7.04279e+07	1.80849e+08	1.37786e+07	8.92994e+06	1.91091e+08	8.96927e+06
119	CON	T1	Pre	135	2	2.41111e+08	4.75493e+08	7.21668e+07	2.06911e+06	1.46749e+07	9.14893e+07	1.84908e+08	1.39079e+07	9.41064e+08	4.24503e+06	6.82949e+06	8.28298e+06	6.8977e+07	2.30227e+07	1.35671e+07	3.90649e+08	2.77909e+08	6.41514e+06	3.13852e+07	8.58486e+07	156186	1.99561e+08	1.37653e+07	4.32615e+08	5.01237e+06	1.03276e+07	1.9078e+06	5.53671e+08	3.88756e+06	2.73463e+07	422923	4.65366e+06	207186	860335	577534	1.14852e+06	1.75528e+07	1.40669e+07	6.77788e+07	1.49447e+08	1.53472e+07	7.10353e+06	1.82651e+08	9.36959e+06
120	CON	T2	EX1	136	2	3.54209e+08	5.80577e+08	8.70468e+07	559742	1.98706e+07	6.72864e+07	2.98674e+08	2.15924e+07	1.30122e+09	2.68843e+06	5.59105e+06	1.03528e+07	7.44881e+07	2.53497e+07	1.74229e+07	4.6498e+08	6.57611e+08	6.51726e+06	4.16746e+07	2.02129e+08	317022	1.56968e+08	1.9848e+07	8.41145e+08	7.03739e+06	1.63853e+07	3.04801e+06	6.10397e+08	4.13449e+06	2.34542e+07	514659	2.88013e+06	434365	1.28654e+06	385522	4.11399e+06	1.56335e+07	8.97239e+06	8.34354e+07	2.30534e+08	1.54984e+07	1.09792e+07	4.29798e+08	9.55801e+06
121	LCHF	T1	T0	138	2	2.09595e+08	6.32787e+08	7.13351e+07	370227	1.06373e+07	4.92459e+07	3.39116e+08	1.99884e+07	4.77921e+08	2.49278e+06	2.33725e+07	9.717e+06	1.63482e+08	1.63772e+07	1.36598e+07	5.05802e+08	5.84783e+08	1.05082e+07	3.28452e+07	1.01858e+08	174699	1.18158e+08	1.69485e+07	3.37956e+08	6.46281e+06	7.22699e+06	1.82369e+06	3.27915e+08	4.76298e+06	2.85967e+07	237850	5.8526e+06	344483	355381	313239	1.02352e+06	1.88728e+07	9.7637e+06	7.81187e+07	2.02605e+08	7.24334e+06	1.21717e+07	1.89601e+08	5.96851e+06
122	LCHF	T2	EX1	139	2	2.19203e+08	5.65777e+08	5.9644e+07	2.76965e+06	1.37821e+07	8.87607e+07	5.40887e+08	4.2224e+07	3.92143e+08	5.04072e+06	1.38302e+07	1.04905e+07	1.27883e+08	9.74111e+06	1.36785e+07	4.73139e+08	9.99789e+08	1.56772e+07	4.202e+07	1.67994e+08	281324	8.35108e+07	1.91342e+07	1.04054e+09	2.38842e+07	1.48468e+07	2.34641e+06	4.79667e+08	9.75482e+06	1.58702e+07	202022	6.13939e+06	1.68271e+06	538267	1.47749e+06	3.08229e+06	1.98602e+07	4.12189e+06	6.60832e+07	2.29787e+08	1.13199e+07	1.19104e+07	3.38824e+08	6.66431e+06
123	LCHF	T1	EX3	140	2	2.50005e+08	7.72125e+08	6.99065e+07	1.34413e+06	1.43285e+07	5.99046e+07	3.20838e+08	2.64834e+07	3.85089e+08	1.1106e+07	9.77653e+06	9.15262e+06	1.16577e+08	1.81137e+07	1.51776e+07	6.15968e+08	6.68464e+08	8.48272e+06	4.47225e+07	8.12391e+07	214490	8.21315e+07	2.09472e+07	5.08805e+08	5.28334e+06	1.58406e+07	2.65298e+06	2.77737e+08	7.4605e+06	3.055e+07	191365	2.53273e+06	670906	514584	331012	1.90446e+06	1.99015e+07	2.51313e+07	6.93102e+07	2.05496e+08	9.20577e+06	9.84615e+06	1.34771e+08	7.09668e+06
124	LCHF	T2	T0	141	2	2.59476e+08	7.15189e+08	7.22573e+07	2.65645e+06	1.39714e+07	7.41326e+07	6.48676e+08	3.43205e+07	5.40036e+08	7.89768e+06	2.17076e+07	1.20478e+07	2.35191e+08	9.03957e+06	1.84176e+07	5.3746e+08	9.82615e+08	2.00548e+07	3.68896e+07	2.4065e+08	396687	1.73304e+08	2.25461e+07	2.96561e+08	5.68984e+06	1.23592e+07	2.18686e+06	3.01534e+08	2.97423e+06	3.57322e+07	262288	2.83784e+06	355690	491244	506910	1.15214e+06	2.26636e+07	6.97569e+06	8.55994e+07	3.13801e+08	1.14716e+07	1.94083e+07	3.15682e+08	9.60739e+06
125	LCHF	T2	Pre	142	2	2.99651e+08	8.59196e+08	7.34707e+07	590649	1.67775e+07	7.16609e+07	7.4633e+08	4.44706e+07	2.81742e+08	7.76918e+06	9.4673e+06	1.21748e+07	2.15339e+08	1.02034e+07	1.58299e+07	6.51067e+08	1.31356e+09	1.62723e+07	4.2989e+07	3.84649e+08	456536	1.60098e+08	2.16243e+07	5.00551e+08	7.99909e+06	1.95415e+07	2.67506e+06	4.02535e+08	1.0422e+07	2.25807e+07	156784	5.44185e+06	737845	497648	824548	256668	2.91204e+07	6.62286e+06	8.11633e+07	3.21221e+08	1.17575e+07	3.08976e+07	3.79063e+08	1.02887e+07
126	LCHF	T1	Pre	143	2	2.01552e+08	5.45643e+08	6.0064e+07	1.51986e+06	1.20089e+07	7.13655e+07	2.47036e+08	1.40489e+07	3.3041e+08	1.03989e+07	8.6747e+06	7.17835e+06	1.33874e+08	1.94147e+07	1.50688e+07	4.25128e+08	5.35348e+08	7.7195e+06	3.09205e+07	9.05592e+07	158986	9.34307e+07	1.38103e+07	3.52415e+08	5.42997e+06	8.88687e+06	2.26706e+06	3.17691e+08	7.62084e+06	1.93913e+07	174632	2.34765e+06	209517	448025	457098	1.15535e+06	3.41305e+07	1.69242e+07	6.72891e+07	2.04255e+08	7.99074e+06	1.01881e+07	1.4313e+08	6.82207e+06
127	LCHF	T1	EX1	144	2	2.86377e+08	7.22206e+08	6.66953e+07	1.53383e+06	2.20596e+07	9.58297e+07	5.46961e+08	2.35252e+07	4.04655e+08	3.37294e+06	1.60246e+07	1.32828e+07	1.0691e+08	2.06459e+07	1.45648e+07	5.8574e+08	1.04249e+09	7.8075e+06	5.08414e+07	1.28346e+08	221676	8.79988e+07	1.92069e+07	3.64907e+08	8.70478e+06	2.70897e+07	2.80522e+06	3.17797e+08	6.44864e+06	2.11442e+07	219396	3.1446e+06	503555	434381	416153	829630	9.67357e+06	4.92765e+06	4.05218e+07	1.99052e+08	8.02907e+06	1.73264e+07	2.59265e+08	6.28481e+06
128	LCHF	T2	EX3	145	2	2.17541e+08	7.89323e+08	5.78769e+07	1.31954e+06	1.46346e+07	8.45773e+07	7.25027e+08	3.58748e+07	2.33664e+08	1.38064e+07	7.19023e+06	1.09489e+07	8.0549e+07	1.10617e+07	1.25523e+07	6.45678e+08	1.27187e+09	2.04324e+07	4.69399e+07	1.20127e+08	361130	7.9988e+07	1.9748e+07	3.74228e+08	1.2995e+07	7.96976e+06	2.31519e+06	3.33696e+08	5.29497e+06	2.41173e+07	183614	2.71115e+06	1.45239e+06	499181	826179	4.3369e+06	1.72996e+07	2.46748e+07	4.0684e+07	1.8414e+08	1.19651e+07	1.0944e+07	1.85448e+08	9.22006e+06
129	LCHF	T1	EXT0	146	2	1.78085e+08	4.7057e+08	6.23322e+07	801840	1.0967e+07	9.43685e+07	2.32039e+08	1.22718e+07	2.35854e+08	3.22271e+06	1.37385e+07	7.82296e+06	6.60024e+07	1.44062e+07	1.54459e+07	4.54415e+08	5.25735e+08	6.86289e+06	3.29928e+07	4.89574e+07	149936	7.59512e+07	1.83303e+07	4.2042e+08	9.0268e+06	1.22729e+07	2.82001e+06	3.49226e+08	2.64791e+06	2.25231e+07	178906	2.04734e+06	405502	346822	443100	3.88318e+06	1.61958e+07	6.56913e+06	4.63017e+07	1.72095e+08	8.49789e+06	4.66227e+06	3.35808e+08	6.53805e+06
130	LCHF	T2	EXT0	147	2	1.66716e+08	4.392e+08	6.22448e+07	2.82023e+06	1.1551e+07	1.10034e+08	3.48588e+08	2.56181e+07	3.5425e+08	5.7246e+06	7.75632e+06	9.24303e+06	8.02394e+07	8.94635e+06	1.53989e+07	3.6536e+08	8.3774e+08	1.37376e+07	3.38604e+07	8.93879e+07	238996	8.1555e+07	1.87402e+07	1.31921e+09	2.62218e+07	1.82339e+07	2.43239e+06	3.65767e+08	5.44357e+06	1.8591e+07	214546	2.74427e+06	1.99341e+06	511407	855485	3.85676e+06	2.13607e+07	4.2408e+06	4.21245e+07	2.55888e+08	1.16067e+07	6.86375e+06	2.48022e+08	7.66338e+06
131	LEA	T2	T0	149	2	2.38933e+08	5.77462e+08	9.25809e+07	412220	1.38476e+07	5.34011e+07	2.6447e+08	1.453e+07	8.83477e+08	1.07023e+07	6.37569e+06	1.21169e+07	4.93966e+07	1.72171e+07	1.50037e+07	4.78228e+08	5.23806e+08	1.70865e+07	4.0964e+07	1.73054e+08	337098	2.64627e+08	1.67651e+07	3.71454e+08	7.98497e+06	1.19638e+07	1.40464e+06	3.16877e+08	5.91154e+06	2.81262e+07	405807	5.68109e+06	265408	618784	443036	2.74135e+06	1.32951e+07	6.73068e+06	7.64275e+07	1.57865e+08	5.27332e+07	7.88524e+06	3.95285e+08	9.38365e+06
132	LEA	T1	EXT0	150	2	2.2174e+08	5.36779e+08	7.15308e+07	1.04923e+06	1.31882e+07	9.55235e+07	2.06821e+08	1.24287e+07	1.37359e+09	3.31078e+06	8.69466e+06	1.0533e+07	7.15895e+07	1.29871e+07	1.53909e+07	4.4502e+08	3.8521e+08	6.19073e+06	3.44996e+07	6.5162e+07	276376	6.52881e+07	1.83875e+07	5.57541e+08	7.72685e+06	1.66764e+07	1.81796e+06	1.92461e+08	2.09485e+06	1.93154e+07	569609	9.17443e+06	621046	732722	374952	3.37313e+06	1.97818e+07	6.5495e+06	5.49393e+07	1.32943e+08	5.17624e+07	6.3363e+06	6.06206e+08	1.14677e+07
133	LEA	T2	EXT0	151	2	2.08888e+08	5.10589e+08	8.55474e+07	2.22538e+06	1.17862e+07	1.44191e+08	1.88251e+08	1.07461e+07	1.41956e+09	3.37376e+06	7.55899e+06	1.11227e+07	5.42509e+07	1.07742e+07	1.39446e+07	4.23095e+08	4.223e+08	9.70698e+06	3.2459e+07	1.1969e+08	326778	1.54194e+08	2.04886e+07	9.62529e+08	1.64442e+07	1.18211e+07	1.87885e+06	3.89691e+08	4.08465e+06	2.1226e+07	616555	2.78453e+06	477353	796028	499366	2.7484e+06	1.39765e+07	6.77144e+06	5.60973e+07	1.54624e+08	6.32201e+07	4.8027e+06	6.47126e+08	8.43502e+06
134	LEA	T1	Pre	152	2	2.36463e+08	5.08299e+08	5.87044e+07	740045	1.48399e+07	4.59632e+07	1.97998e+08	1.46412e+07	7.9395e+08	5.89188e+06	5.42014e+06	1.25741e+07	6.77533e+07	1.72968e+07	1.09157e+07	4.28707e+08	3.65541e+08	7.62008e+06	4.35877e+07	1.75773e+08	370758	7.1303e+07	1.35197e+07	3.2737e+08	4.67268e+06	1.62847e+07	1.23057e+06	9.98673e+07	4.16463e+06	1.98754e+07	384002	5.81507e+06	183555	562042	480215	2.10457e+06	1.94604e+07	5.59067e+06	3.53524e+07	1.67386e+08	3.66476e+07	5.63719e+06	1.91869e+08	1.13817e+07
135	LEA	T2	EX1	153	2	2.0147e+08	3.61212e+08	7.01023e+07	624118	1.27681e+07	5.59172e+07	3.57442e+08	1.06476e+07	1.11375e+09	2.89198e+06	6.75775e+06	9.19271e+06	4.67721e+07	7.87512e+06	1.09548e+07	3.15786e+08	6.60097e+08	1.01672e+07	3.16681e+07	7.88452e+07	192571	1.23741e+08	1.14272e+07	2.28521e+08	1.44365e+07	1.20361e+07	1.30005e+06	1.86622e+08	3.43614e+06	1.75218e+07	483803	2.33547e+06	264505	549113	609373	2.24164e+06	1.3689e+07	8.03007e+06	3.8182e+07	1.36969e+08	4.65333e+07	1.05179e+07	6.19828e+08	7.28471e+06
136	LEA	T1	EX1	154	2	3.39237e+08	6.163e+08	7.87755e+07	893422	1.79697e+07	1.07402e+08	4.94991e+08	2.60851e+07	1.26446e+09	3.0134e+06	1.73459e+07	1.60338e+07	1.21784e+08	1.4312e+07	1.38773e+07	4.96139e+08	7.82982e+08	7.68427e+06	5.12913e+07	1.48894e+08	341201	7.62669e+07	2.45669e+07	4.73126e+08	8.16469e+06	2.50584e+07	1.70954e+06	2.22735e+08	3.40816e+06	2.49154e+07	518101	2.65809e+06	617089	882453	494670	2.96419e+06	1.18119e+07	9.56059e+06	6.16472e+07	1.44718e+08	6.10267e+07	1.32354e+07	5.91917e+08	1.08086e+07
137	LEA	T1	EX3	155	2	2.24188e+08	5.17698e+08	7.92241e+07	549378	1.28806e+07	3.8186e+07	1.37249e+08	1.72185e+07	1.72012e+08	1.33821e+06	9.82584e+06	8.41341e+06	7.28378e+07	1.62182e+07	1.6518e+07	4.57024e+08	2.10155e+08	2.57788e+06	3.25549e+07	5.14119e+07	157107	1.14271e+08	1.62938e+07	1.6095e+08	1.25524e+07	9.96259e+06	2.84713e+06	1.30153e+08	749837	2.74484e+07	168108	1.53874e+06	263729	592173	474241	244282	1.05264e+07	3.85303e+06	6.40415e+07	1.95518e+08	4.18628e+06	5.75754e+06	4.29316e+08	1.0771e+07
138	LEA	T2	EX3	156	2	2.62423e+08	6.07158e+08	8.62966e+07	532942	1.46453e+07	6.5352e+07	2.2007e+08	1.77412e+07	1.15517e+09	1.18347e+07	5.18018e+06	1.20894e+07	5.45711e+07	1.10497e+07	1.37507e+07	5.01723e+08	3.98968e+08	1.32753e+07	3.7643e+07	1.07071e+08	216816	1.54945e+08	2.04205e+07	4.98183e+08	9.37232e+06	1.17903e+07	1.64361e+06	3.13325e+08	3.64739e+06	2.8761e+07	496798	1.55922e+06	504139	777845	445305	2.40421e+06	1.29247e+07	1.21179e+07	5.92588e+07	1.87295e+08	4.97162e+07	8.49825e+06	4.46973e+08	8.16944e+06
139	LEA	T2	Pre	157	2	2.69724e+08	5.81675e+08	9.32146e+07	2.23918e+06	1.54298e+07	7.69412e+07	2.09938e+08	1.84152e+07	1.25091e+09	1.54411e+07	7.20071e+06	1.43838e+07	9.4422e+07	1.89575e+07	1.78134e+07	4.69965e+08	3.53062e+08	1.75923e+07	4.03713e+07	2.02398e+08	316621	2.31685e+08	2.02087e+07	5.45866e+08	5.86136e+06	1.61241e+07	1.58434e+06	2.80397e+08	7.32987e+06	3.25119e+07	509069	3.10445e+06	372282	845690	440886	1.93996e+06	1.84117e+07	5.92102e+06	8.23736e+07	1.62637e+08	6.59741e+07	8.80607e+06	2.8415e+08	9.43757e+06
140	LEA	T1	T0	158	2	2.51205e+08	5.51925e+08	7.10668e+07	380590	1.25375e+07	4.50053e+07	2.14439e+08	1.99651e+07	8.50897e+08	3.42227e+06	1.61136e+07	1.35243e+07	9.38036e+07	1.51737e+07	1.28908e+07	4.41717e+08	4.58458e+08	8.50224e+06	3.92941e+07	1.27657e+08	422826	9.86752e+07	1.95699e+07	4.15097e+08	6.71713e+06	1.46008e+07	1.24117e+06	1.13133e+08	3.27416e+06	2.59077e+07	382053	6.60099e+06	219112	644755	526523	1.92306e+06	1.30662e+07	8.01149e+06	5.4401e+07	1.11536e+08	4.57898e+07	9.65077e+06	2.08899e+08	1.02621e+07
141	LCHF	T2	EX3	164	3	2.5291e+08	6.39169e+08	9.86741e+07	483675	1.25129e+07	6.69508e+07	5.88716e+08	2.78294e+07	2.80015e+08	2.28743e+06	3.85004e+06	7.10539e+06	4.25366e+07	8.76595e+06	1.52422e+07	5.5999e+08	9.67584e+08	2.05622e+07	3.3027e+07	1.30493e+08	183076	1.58915e+08	1.17242e+07	3.26745e+08	8.68385e+06	1.11709e+07	3.01686e+06	2.883e+08	6.92547e+06	3.49438e+07	161820	2.50147e+06	906114	683550	822547	2.5306e+06	1.69418e+07	6.12396e+06	6.2577e+07	2.63513e+08	9.01812e+06	2.27868e+07	4.68791e+08	1.05027e+07
142	LCHF	T1	T0	165	3	2.38443e+08	5.34813e+08	8.51908e+07	1.57595e+06	1.33028e+07	9.95194e+07	2.98246e+08	1.92189e+07	7.71268e+08	6.66128e+06	7.97928e+06	8.1304e+06	6.80862e+07	1.65334e+07	1.73746e+07	4.66736e+08	5.71274e+08	1.10107e+07	3.05292e+07	1.50135e+08	281996	1.33633e+08	1.50086e+07	5.31629e+08	1.03786e+07	1.40688e+07	2.83995e+06	3.12547e+08	3.58211e+06	2.92039e+07	356702	3.29812e+06	546375	734441	443673	2.16626e+06	1.93379e+07	9.89747e+06	7.41524e+07	1.99897e+08	1.54828e+07	1.40756e+07	5.48622e+08	1.05344e+07
143	LCHF	T1	EX1	166	3	2.57725e+08	5.0351e+08	1.04484e+08	728778	1.48085e+07	6.83521e+07	2.21717e+08	1.77998e+07	3.7552e+08	2.74701e+06	1.2413e+07	7.9625e+06	8.79504e+07	2.2649e+07	1.68946e+07	4.35765e+08	6.11783e+08	4.9218e+06	3.90651e+07	6.90345e+07	509716	1.07705e+08	1.36665e+07	4.62472e+08	7.49246e+06	1.75892e+07	3.23026e+06	3.72244e+08	4.90928e+06	3.44174e+07	199700	4.31469e+06	261317	589384	289278	2.99206e+06	1.27842e+07	1.29616e+07	5.69604e+07	2.32968e+08	6.2094e+06	1.1999e+07	4.70741e+08	8.89662e+06
144	LCHF	T1	Pre	167	3	2.52071e+08	5.91039e+08	9.90724e+07	828120	1.66967e+07	7.09239e+07	2.15818e+08	1.69969e+07	3.65511e+08	5.85258e+06	4.85213e+06	7.9701e+06	5.25214e+07	3.72637e+07	1.66531e+07	5.31199e+08	4.06693e+08	1.06053e+07	3.84383e+07	1.06582e+08	465752	1.33843e+08	1.35041e+07	3.97822e+08	5.52077e+06	1.29222e+07	2.69883e+06	2.7283e+08	6.99251e+06	3.14138e+07	178914	5.53112e+06	174307	531173	663947	1.09112e+06	2.14491e+07	1.15887e+07	8.16252e+07	2.06031e+08	6.39732e+06	8.53632e+06	2.54457e+08	7.77704e+06
145	LCHF	T2	EXT0	168	3	2.35161e+08	5.01297e+08	1.11277e+08	1.77943e+06	1.29741e+07	1.52084e+08	3.32857e+08	3.08174e+07	7.58531e+08	7.41374e+06	8.13715e+06	7.79489e+06	1.01074e+08	1.06373e+07	1.462e+07	4.54906e+08	6.87832e+08	1.58029e+07	2.85957e+07	2.17457e+08	899529	1.58848e+08	1.48585e+07	1.89844e+09	2.59821e+07	1.84775e+07	3.10106e+06	7.56748e+08	7.5965e+06	4.48117e+07	327001	6.07113e+06	1.07489e+06	740670	1.0106e+06	6.14446e+06	2.47516e+07	1.07951e+07	8.20089e+07	2.51106e+08	9.66622e+06	1.27859e+07	5.23017e+08	1.09082e+07
146	LCHF	T2	EX1	169	3	3.01744e+08	6.12178e+08	1.10636e+08	1.65158e+06	1.47704e+07	1.25017e+08	6.54102e+08	3.61351e+07	5.90576e+08	3.91739e+06	7.53698e+06	8.54385e+06	7.54682e+07	1.02097e+07	1.462e+07	5.55751e+08	7.85983e+08	1.44634e+07	3.78434e+07	2.69426e+08	1.17399e+06	1.89115e+08	1.57299e+07	1.04199e+09	1.93489e+07	1.72228e+07	3.13525e+06	6.61907e+08	8.37066e+06	3.43523e+07	272344	5.35601e+06	1.20747e+06	776743	891999	4.40609e+06	1.76703e+07	9.7815e+06	7.93715e+07	2.90062e+08	9.62667e+06	2.16051e+07	4.33508e+08	1.13274e+07
147	LCHF	T1	EXT0	170	3	2.83929e+08	7.44323e+08	1.21071e+08	1.02282e+06	1.6224e+07	1.28331e+08	2.15524e+08	1.72035e+07	4.25986e+08	2.97909e+06	1.07194e+07	8.21662e+06	1.19851e+08	3.20401e+07	1.70505e+07	6.27715e+08	4.76511e+08	6.30371e+06	4.16309e+07	9.09024e+07	599698	1.2932e+08	1.9717e+07	8.83917e+08	7.10582e+06	1.6016e+07	3.91167e+06	3.77378e+08	7.55665e+06	3.22195e+07	210876	5.86181e+06	437384	728362	498572	865138	2.1698e+07	1.88553e+07	1.04361e+08	2.86439e+08	7.33909e+06	7.99489e+06	7.53891e+08	9.70886e+06
148	LCHF	T2	Pre	171	3	2.60733e+08	5.86894e+08	9.56986e+07	820964	1.43886e+07	7.68393e+07	8.8698e+08	3.35453e+07	5.05691e+08	1.74447e+07	6.82063e+06	8.71184e+06	7.79893e+07	1.15162e+07	1.462e+07	5.24682e+08	8.44201e+08	1.86988e+07	3.25344e+07	3.07297e+08	1.10955e+06	2.33859e+08	1.29539e+07	5.67091e+08	7.58048e+06	1.71229e+07	2.20367e+06	4.1635e+08	6.30396e+06	3.41376e+07	241124	2.1144e+06	372133	525909	493686	849173	2.03959e+07	1.98251e+07	5.03883e+07	2.47176e+08	8.7823e+06	2.25516e+07	3.27777e+08	1.48269e+07
149	LCHF	T1	EX3	172	3	2.51145e+08	5.35888e+08	1.04814e+08	1.29519e+06	1.52855e+07	7.14146e+07	3.24353e+08	2.57413e+07	3.28866e+08	7.60616e+06	6.72059e+06	7.63985e+06	4.55741e+07	2.48096e+07	1.68541e+07	5.0013e+08	6.11806e+08	5.2147e+06	4.53054e+07	4.72287e+07	559907	1.11363e+08	1.42201e+07	5.43876e+08	5.50657e+06	1.83328e+07	2.95137e+06	3.02695e+08	5.01683e+06	3.40451e+07	174019	2.99824e+06	523847	626421	281534	2.40184e+06	1.28845e+07	1.91177e+07	7.0991e+07	2.25598e+08	6.82251e+06	1.18925e+07	2.59758e+08	8.82248e+06
150	LCHF	T2	T0	173	3	2.2589e+08	5.52193e+08	9.90257e+07	766676	1.27513e+07	6.78083e+07	4.6335e+08	2.00741e+07	4.39901e+08	1.38457e+07	5.09419e+06	7.2004e+06	5.81381e+07	1.19872e+07	1.84176e+07	4.82326e+08	7.85737e+08	2.00941e+07	2.96356e+07	2.38324e+08	1.06119e+06	2.49959e+08	1.10234e+07	2.69959e+08	5.18304e+06	8.83703e+06	2.03611e+06	2.61851e+08	3.33805e+06	4.71646e+07	227165	2.67651e+06	290727	457137	465524	919874	2.12991e+07	1.43207e+07	6.6226e+07	2.34195e+08	8.3203e+06	1.87724e+07	2.1773e+08	1.30912e+07
151	LCHF	T2	T0	175	3	2.18603e+08	4.7288e+08	7.37648e+07	1.91108e+06	1.11832e+07	7.14246e+07	6.18818e+08	2.33533e+07	1.12687e+09	3.55403e+06	6.625e+06	7.56201e+06	6.04462e+07	9.24431e+06	1.38736e+07	4.35159e+08	2.32619e+08	1.92346e+07	3.12918e+07	2.40579e+08	478693	1.41284e+08	9.61086e+06	2.74125e+08	5.12909e+06	1.02461e+07	3.01364e+06	2.28601e+08	2.43883e+06	4.91107e+07	489419	2.58052e+06	442834	466500	557259	748819	1.99113e+07	7.75043e+06	6.07331e+07	2.25718e+08	8.96525e+06	2.07189e+07	3.19085e+08	2.14671e+07
152	LCHF	T2	EX1	176	3	1.9975e+08	4.52746e+08	6.6712e+07	3.02562e+06	1.03142e+07	1.20679e+08	4.94889e+08	3.03717e+07	1.835e+09	2.04383e+06	3.4312e+06	7.16838e+06	4.49551e+07	9.16953e+06	1.01263e+07	4.22551e+08	7.47868e+08	1.54126e+07	2.85767e+07	2.35966e+08	407447	7.21389e+07	1.13312e+07	1.06498e+09	2.24448e+07	1.09201e+07	3.57477e+06	2.34531e+08	5.64276e+06	5.4547e+07	751918	3.3395e+06	1.55243e+06	603231	1.66621e+06	5.73172e+06	1.80453e+07	4.04959e+06	6.58168e+07	1.99034e+08	1.11847e+07	2.09035e+07	5.43548e+08	1.32127e+07
153	LCHF	T2	EX3	177	3	2.12856e+08	5.56431e+08	6.16165e+07	2.58605e+06	1.11663e+07	9.27628e+07	6.98054e+08	2.85414e+07	1.63741e+09	3.79061e+06	4.00748e+06	6.88342e+06	6.62568e+07	2.74481e+06	8.7476e+06	5.2731e+08	1.15916e+09	1.81426e+07	3.24987e+07	2.09236e+08	489342	6.7903e+07	8.47982e+06	5.30837e+08	1.37266e+07	9.45127e+06	3.16387e+06	1.77242e+08	5.93594e+06	2.45746e+07	655616	3.91576e+06	1.26107e+06	546373	1.99865e+06	3.98074e+06	2.58613e+07	3.95788e+06	5.38061e+07	1.67449e+08	1.04072e+07	2.4806e+07	2.93372e+08	1.54717e+07
154	LCHF	T1	EX1	178	3	2.93559e+08	4.86774e+08	7.0857e+07	4.64927e+06	1.46779e+07	1.35371e+08	5.82363e+08	3.11417e+07	1.36155e+09	3.65049e+06	1.03195e+07	9.76489e+06	1.52168e+08	9.76376e+06	1.06181e+07	4.42075e+08	8.1996e+08	6.23021e+06	3.54731e+07	2.23323e+08	457243	6.50572e+07	9.71252e+06	4.63195e+08	8.48267e+06	2.44875e+07	3.09732e+06	2.36853e+08	3.46088e+06	2.52318e+07	554178	4.01134e+06	352020	676236	265301	3.02549e+06	2.75347e+07	5.53646e+06	5.04379e+07	1.3041e+08	7.66015e+06	1.86934e+07	4.47218e+08	8.46556e+06
155	LCHF	T2	EXT0	179	3	1.9716e+08	3.44177e+08	7.15645e+07	1.44912e+06	9.75685e+06	1.33851e+08	4.80534e+08	4.01888e+07	2.80004e+09	3.79378e+06	5.70402e+06	6.6315e+06	1.36952e+08	2.7609e+06	1.24431e+07	3.24926e+08	7.63815e+08	1.58204e+07	2.81869e+07	1.76771e+08	433313	7.58875e+07	1.11418e+07	1.3579e+09	2.13059e+07	1.49094e+07	4.0218e+06	2.80288e+08	6.26e+06	6.06708e+07	1.06213e+06	1.02943e+06	2.97181e+06	747475	1.39339e+06	9.5973e+06	4.43059e+07	7.29993e+06	6.63678e+07	1.01903e+08	1.48352e+07	1.60584e+07	5.29713e+08	1.27334e+07
156	LCHF	T2	Pre	180	3	2.06027e+08	4.50409e+08	6.29227e+07	2.09408e+06	1.09291e+07	8.75263e+07	5.30799e+08	2.75053e+07	1.17641e+09	6.0935e+06	4.61892e+06	7.7857e+06	4.56679e+07	9.19346e+06	1.13137e+07	4.25806e+08	8.08505e+08	2.04971e+07	2.93897e+07	3.55101e+08	576897	1.16753e+08	8.48716e+06	4.58326e+08	8.04623e+06	1.05922e+07	2.7902e+06	2.88435e+08	4.20156e+06	2.89626e+07	506510	3.3331e+06	345402	472437	756675	2.6421e+06	2.15153e+07	5.12484e+06	5.05058e+07	2.01962e+08	8.78756e+06	1.92307e+07	3.07278e+08	2.12216e+07
157	LCHF	T1	EX3	181	3	1.74103e+08	3.96951e+08	6.36353e+07	341242	7.90308e+06	4.46901e+07	2.35749e+08	1.08574e+07	8.87137e+08	1.28995e+06	4.73164e+06	5.01366e+06	5.03356e+07	6.69581e+06	1.10326e+07	3.72497e+08	4.60242e+08	3.87614e+06	2.26726e+07	1.79475e+08	283130	5.14686e+07	7.8322e+06	4.78787e+08	5.82685e+06	1.10714e+07	3.01516e+06	1.98522e+08	2.90548e+06	2.64111e+07	386372	3.87066e+06	354521	518850	332556	1.72604e+06	2.45387e+07	2.15527e+07	4.62444e+07	1.34812e+08	5.78009e+06	1.0783e+07	2.43517e+08	9.59001e+06
158	LCHF	T1	EXT0	182	3	2.2605e+08	4.50251e+08	7.19315e+07	1.94511e+06	9.41516e+06	8.50741e+07	1.83063e+08	1.30376e+07	1.51256e+09	1.91671e+06	8.60159e+06	7.16215e+06	7.39471e+07	8.83423e+06	1.28023e+07	4.57555e+08	4.14861e+08	4.07625e+06	2.57965e+07	9.47084e+07	270310	6.32438e+07	1.18698e+07	5.83646e+08	7.49694e+06	1.17375e+07	3.57485e+06	2.78462e+08	3.76542e+06	2.31613e+07	612636	2.92238e+06	292662	853707	283317	1.63526e+06	2.42223e+07	4.49603e+06	5.68085e+07	1.47955e+08	6.56741e+06	8.11245e+06	6.21594e+08	1.0628e+07
159	LCHF	T1	Pre	183	3	2.43959e+08	5.76863e+08	6.7348e+07	2.32324e+06	1.22804e+07	8.42217e+07	2.24573e+08	2.17316e+07	9.27592e+08	4.01848e+06	7.08452e+06	8.51317e+06	9.87668e+07	9.69443e+06	1.17235e+07	5.52555e+08	4.31147e+08	6.22259e+06	3.22735e+07	2.41079e+08	339918	9.07545e+07	1.10009e+07	5.18401e+08	5.28096e+06	1.27427e+07	2.94853e+06	2.87746e+08	3.83637e+06	2.83015e+07	419038	5.0204e+06	198385	598158	406856	2.8904e+06	2.62727e+07	3.83196e+06	4.84745e+07	1.28817e+08	7.08348e+06	8.64879e+06	1.68777e+08	8.49059e+06
160	LCHF	T1	T0	184	3	2.44906e+08	5.44762e+08	7.39182e+07	928268	1.13039e+07	4.12616e+07	2.32392e+08	2.33094e+07	8.55244e+08	6.59345e+06	6.9754e+06	8.49751e+06	7.83063e+07	1.24052e+07	1.33898e+07	5.35427e+08	4.78943e+08	7.2105e+06	3.27183e+07	1.65818e+08	532565	1.1227e+08	1.06331e+07	6.69306e+08	5.34106e+06	1.25634e+07	2.69515e+06	3.64446e+08	3.07704e+06	3.15693e+07	401019	6.49762e+06	212975	528235	271740	1.73439e+06	2.55399e+07	1.36525e+07	5.70655e+07	1.57195e+08	6.47909e+06	9.04136e+06	2.04074e+08	8.95426e+06
161	LEA	T2	EXT0	186	3	1.72161e+08	3.79395e+08	1.12094e+08	2.22424e+06	1.06661e+07	1.14457e+08	1.60102e+08	1.85261e+07	2.62404e+08	2.07106e+06	5.65388e+06	5.79765e+06	4.81698e+07	1.08523e+07	1.89212e+07	3.68343e+08	2.52199e+08	6.39936e+06	2.8926e+07	1.05244e+08	210376	1.57938e+08	8.90199e+06	6.96778e+08	1.52502e+07	1.70558e+07	2.56094e+06	4.40578e+08	2.0223e+06	1.54052e+07	144727	1.22786e+07	227993	538260	1.13981e+06	1.01704e+06	1.91639e+07	4.584e+06	7.26877e+07	2.07778e+08	1.08467e+07	6.99314e+06	7.97349e+08	7.57708e+06
162	LEA	T2	EX1	187	3	2.52344e+08	5.83997e+08	1.36669e+08	600544	1.62575e+07	6.0283e+07	3.33526e+08	3.10089e+07	2.16237e+08	3.6226e+06	4.18473e+06	7.51016e+06	3.31325e+07	1.34203e+07	1.89212e+07	5.63933e+08	5.52228e+08	8.8302e+06	3.74168e+07	1.31078e+08	311517	2.19083e+08	1.66927e+07	3.29551e+08	1.39142e+07	2.04706e+07	2.75626e+06	4.34737e+08	1.81523e+06	2.51739e+07	127075	5.41149e+06	248386	561749	1.73232e+06	1.83191e+06	1.37284e+07	5.36819e+06	8.44422e+07	2.45291e+08	1.16829e+07	1.55784e+07	6.23786e+08	7.19546e+06
163	LEA	T1	Pre	188	3	2.38602e+08	6.91126e+08	7.65666e+07	1.21828e+06	1.78706e+07	2.98443e+07	2.07753e+08	3.87727e+07	1.40939e+08	1.0685e+06	4.41467e+06	8.03932e+06	6.69933e+07	2.58891e+07	1.62922e+07	6.66838e+08	4.27972e+08	6.54999e+06	3.75761e+07	9.73458e+07	252899	1.30399e+08	1.41845e+07	2.53221e+08	4.43086e+06	1.44732e+07	2.00706e+06	2.79744e+08	3.98614e+06	2.76626e+07	94564.2	1.5271e+07	156028	487830	683361	1.36231e+06	1.72684e+07	1.95001e+07	6.37414e+07	1.62366e+08	8.93998e+06	7.19148e+06	1.62206e+08	7.6686e+06
164	LEA	T2	EX3	189	3	1.92152e+08	5.28612e+08	1.21002e+08	1.27589e+06	1.25659e+07	6.60597e+07	2.21011e+08	2.64752e+07	1.40378e+08	1.54297e+06	3.16732e+06	6.17551e+06	5.00119e+07	1.08918e+07	1.75845e+07	5.16932e+08	4.75605e+08	6.31076e+06	3.2571e+07	8.55547e+07	279914	1.81748e+08	1.2361e+07	2.57739e+08	1.20551e+07	1.26544e+07	2.64362e+06	3.73665e+08	2.20307e+06	2.12582e+07	96144.2	4.89189e+06	213708	469237	1.05544e+06	1.49896e+06	2.27263e+07	7.69228e+06	7.69995e+07	2.68721e+08	1.04953e+07	8.77593e+06	3.80965e+08	6.72264e+06
165	LEA	T1	T0	190	3	2.6907e+08	8.14657e+08	9.46594e+07	730562	1.88548e+07	4.77613e+07	3.07633e+08	5.10894e+07	1.71712e+08	5.13762e+06	4.98621e+06	8.46368e+06	4.66478e+07	2.92929e+07	1.83626e+07	8.19168e+08	5.111e+08	7.33924e+06	4.32432e+07	1.34486e+08	444106	1.91181e+08	1.43566e+07	2.10001e+08	5.55522e+06	1.62593e+07	2.40811e+06	3.21177e+08	3.70192e+06	3.36495e+07	107844	1.28005e+07	191533	600938	418382	1.30994e+06	1.53684e+07	9.85588e+06	8.16251e+07	1.94081e+08	8.42778e+06	1.06862e+07	1.82536e+08	6.87315e+06
166	LEA	T1	EX1	191	3	2.87411e+08	7.55049e+08	9.47578e+07	3.80172e+06	1.84365e+07	6.91818e+07	3.24999e+08	4.36616e+07	1.85077e+08	1.61136e+06	4.54347e+06	8.34374e+06	4.99588e+07	2.24178e+07	2.04091e+07	6.87942e+08	6.48033e+08	3.16364e+06	4.32939e+07	8.5656e+07	303762	1.26726e+08	1.6761e+07	2.63694e+08	6.83537e+06	2.03623e+07	2.9153e+06	3.5405e+08	5.11319e+06	2.95042e+07	111562	6.31591e+06	295133	658579	560919	2.11859e+06	1.76434e+07	1.16386e+07	8.82687e+07	2.15362e+08	8.49314e+06	1.13326e+07	2.97441e+08	7.2906e+06
167	LEA	T1	EXT0	192	3	2.26053e+08	6.12401e+08	8.81525e+07	787511	1.40906e+07	1.24e+08	2.23892e+08	3.13356e+07	2.52661e+08	4.0467e+06	8.25833e+06	7.26944e+06	7.39651e+07	1.78763e+07	1.93856e+07	5.93413e+08	5.14182e+08	3.83921e+06	3.3275e+07	6.41781e+07	183499	1.04589e+08	1.3719e+07	4.48323e+08	7.05034e+06	1.68393e+07	2.71215e+06	3.7567e+08	5.09323e+06	2.33362e+07	140276	1.55324e+07	254935	579022	404832	2.4045e+06	2.07436e+07	9.81106e+06	7.59092e+07	2.18938e+08	9.42432e+06	7.23626e+06	4.87256e+08	8.22008e+06
168	LEA	T2	Pre	193	3	2.09257e+08	5.66711e+08	1.18159e+08	1.52228e+06	1.44678e+07	6.17574e+07	1.90202e+08	3.13516e+07	1.5668e+08	1.67682e+06	3.35804e+06	6.35552e+06	5.60224e+07	1.58426e+07	1.62378e+07	5.53704e+08	2.23581e+08	1.11502e+07	3.69968e+07	1.24336e+08	299695	2.30954e+08	1.14117e+07	3.65937e+08	7.05063e+06	1.29586e+07	2.27033e+06	3.6632e+08	2.51029e+06	2.87604e+07	99837.8	3.79171e+06	172356	431330	877823	1.01828e+06	2.04338e+07	3.80055e+06	8.85227e+07	2.20623e+08	1.13863e+07	6.97951e+06	2.6932e+08	7.76935e+06
169	LEA	T1	EX3	194	3	2.31605e+08	6.42801e+08	9.24423e+07	627925	1.54484e+07	3.23911e+07	2.6476e+08	4.7162e+07	1.84451e+08	4.635e+06	3.49005e+06	6.76914e+06	3.53673e+07	1.83308e+07	1.96504e+07	6.11442e+08	4.77703e+08	3.32943e+06	3.92857e+07	4.33882e+07	290375	1.14306e+08	1.43444e+07	2.56278e+08	4.55884e+06	1.63386e+07	2.76803e+06	2.98206e+08	3.40938e+06	3.33273e+07	118042	1.14119e+07	398530	576652	313092	1.68048e+06	1.57563e+07	2.12053e+07	7.79609e+07	1.9835e+08	9.31241e+06	1.1793e+07	1.49804e+08	7.00684e+06
170	LEA	T2	T0	195	3	2.56865e+08	7.48945e+08	1.55456e+08	1.46181e+06	1.80222e+07	6.06352e+07	3.4056e+08	4.57685e+07	2.43476e+08	3.24792e+06	5.29869e+06	9.76943e+06	5.53999e+07	2.02718e+07	1.89212e+07	7.34687e+08	5.4642e+08	1.53386e+07	4.82346e+07	1.11553e+08	303799	3.34177e+08	1.62504e+07	1.37286e+08	5.10323e+06	1.50352e+07	2.34157e+06	2.76167e+08	1.98788e+06	3.50554e+07	138082	8.26168e+06	206793	475758	2.12869e+06	1.02815e+06	1.62612e+07	4.4426e+06	1.16238e+08	2.41007e+08	1.21792e+07	1.30232e+07	4.31517e+08	7.43639e+06
171	CON	T2	EX1	197	3	2.53446e+08	4.28613e+08	9.14526e+07	1.56971e+06	1.24194e+07	7.75944e+07	4.18711e+08	1.21805e+07	6.67293e+08	1.44262e+07	7.49923e+06	7.46137e+06	4.57387e+07	2.05722e+07	1.41548e+07	4.15341e+08	5.91409e+08	7.1854e+06	3.47618e+07	1.42698e+08	325492	1.01416e+08	1.84738e+07	2.91942e+08	6.01226e+06	1.81432e+07	3.10945e+06	1.21891e+08	1.3069e+06	2.18723e+07	315451	3.96195e+06	518961	657813	265605	2.16916e+06	1.44276e+07	5.34187e+06	6.55921e+07	2.00326e+08	1.47364e+07	1.23052e+07	9.72276e+08	1.15323e+07
172	CON	T2	EXT0	198	3	2.16966e+08	4.47379e+08	9.80401e+07	1.2557e+06	1.0247e+07	8.6546e+07	2.11273e+08	7.90194e+06	7.45105e+08	5.20949e+06	8.36761e+06	6.46088e+06	5.65002e+07	2.16283e+07	1.643e+07	4.2055e+08	4.03871e+08	4.35606e+06	3.06408e+07	8.1131e+07	132225	1.00923e+08	1.74791e+07	4.56707e+08	7.52365e+06	1.30712e+07	3.52235e+06	1.40737e+08	1.66856e+06	2.06846e+07	339926	3.97141e+06	552151	696000	201075	550960	1.91662e+07	4.88674e+06	7.61891e+07	2.83283e+08	1.39038e+07	1.0003e+07	7.78627e+08	1.12729e+07
173	CON	T1	EXT0	199	3	2.14633e+08	4.12799e+08	9.69293e+07	1.03659e+06	9.77715e+06	1.08178e+08	2.02714e+08	7.95151e+06	5.81017e+08	4.31468e+06	9.29418e+06	7.01751e+06	5.74504e+07	1.22581e+07	1.68622e+07	3.99589e+08	4.41213e+08	5.96482e+06	2.8841e+07	6.62824e+07	374847	1.17339e+08	1.51811e+07	6.58571e+08	1.02131e+07	1.17561e+07	3.48354e+06	2.95394e+08	1.76047e+06	2.43481e+07	280318	4.6686e+06	465537	603851	345226	2.04916e+06	1.90104e+07	1.19078e+07	6.74834e+07	2.24162e+08	1.30111e+07	8.90744e+06	5.06949e+08	7.61666e+06
174	CON	T1	T0	200	3	2.15211e+08	4.92744e+08	1.03224e+08	118069	1.27141e+07	5.60622e+07	2.69452e+08	1.20231e+07	5.40554e+08	4.77762e+06	1.1263e+07	9.76075e+06	7.45737e+07	1.79679e+07	1.50398e+07	4.93274e+08	4.61198e+08	8.72708e+06	3.69221e+07	1.31434e+08	311742	1.93711e+08	1.59808e+07	3.98504e+08	4.92187e+06	1.33409e+07	2.71854e+06	3.06551e+08	809518	3.71899e+07	275793	5.74207e+06	75539.2	592588	359473	1.54055e+06	1.31549e+07	7.58139e+06	5.85639e+07	1.51967e+08	1.00281e+07	2.70452e+06	3.38224e+08	9.89446e+06
175	CON	T2	Pre	201	3	2.44967e+08	5.20191e+08	9.59002e+07	1.01535e+06	1.58213e+07	6.23414e+07	2.48583e+08	1.05551e+07	6.16018e+08	2.39314e+07	5.21462e+06	9.28467e+06	6.14935e+07	3.49958e+07	1.60455e+07	5.08525e+08	4.80729e+08	7.57821e+06	4.28166e+07	1.90494e+08	317743	1.33203e+08	1.4454e+07	5.36222e+08	5.70966e+06	1.44859e+07	2.96063e+06	1.62699e+08	2.90974e+06	2.85928e+07	276204	2.06887e+06	272311	567442	523536	1.82451e+06	1.65496e+07	1.31382e+07	6.96519e+07	2.18807e+08	1.38885e+07	9.00696e+06	2.38024e+08	1.01656e+07
176	CON	T2	EX3	202	3	2.55857e+08	5.43106e+08	1.04222e+08	1.10201e+06	1.3399e+07	6.3794e+07	3.00357e+08	1.36663e+07	6.64493e+08	1.77034e+07	4.82086e+06	7.4538e+06	4.65228e+07	2.09673e+07	1.68361e+07	5.12493e+08	4.90786e+08	8.08498e+06	3.72795e+07	1.67742e+08	543099	9.80989e+07	1.83339e+07	5.65436e+08	6.29552e+06	1.39607e+07	3.40606e+06	1.36103e+08	2.28568e+06	3.38302e+07	310854	1.55595e+06	725865	734445	407912	2.37401e+06	1.3426e+07	1.09317e+07	6.20557e+07	2.17112e+08	1.43828e+07	1.03975e+07	3.07832e+08	1.05801e+07
177	CON	T1	Pre	203	3	2.40013e+08	4.89852e+08	9.05213e+07	848776	1.49763e+07	4.66626e+07	2.14078e+08	1.11768e+07	5.3289e+08	5.90676e+06	9.91079e+06	9.33118e+06	6.21347e+07	2.03774e+07	1.26978e+07	4.46316e+08	4.89605e+08	9.32937e+06	3.90277e+07	1.0965e+08	395424	1.48518e+08	1.50554e+07	4.36372e+08	5.07786e+06	1.50414e+07	2.71371e+06	2.49787e+08	2.8353e+06	2.85255e+07	248885	5.96914e+06	233429	461626	536402	1.19619e+06	1.4463e+07	5.18992e+06	5.66188e+07	2.19584e+08	1.35372e+07	8.72228e+06	2.59278e+08	1.07208e+07
178	CON	T1	EX3	204	3	2.41804e+08	5.27099e+08	9.80993e+07	445072	1.25207e+07	5.95481e+07	2.6287e+08	1.26766e+07	5.4634e+08	1.48827e+07	4.00075e+06	6.68059e+06	4.34049e+07	1.41768e+07	1.57184e+07	5.18806e+08	4.99641e+08	8.81457e+06	3.55194e+07	2.56422e+08	158959	1.21446e+08	1.49288e+07	4.86116e+08	7.14099e+06	1.5989e+07	3.20638e+06	1.85817e+08	1.50452e+06	2.76928e+07	271103	1.63336e+06	580130	606884	310494	1.89885e+06	1.7409e+07	2.29381e+07	5.73164e+07	1.85122e+08	1.51017e+07	1.07355e+07	4.23569e+08	9.35743e+06
179	CON	T1	EX1	205	3	2.53485e+08	4.34518e+08	9.73335e+07	762118	1.07145e+07	1.07974e+08	3.09255e+08	1.4841e+07	4.69858e+08	5.82737e+06	6.79373e+06	5.59095e+06	4.39914e+07	2.05094e+07	1.633e+07	4.19567e+08	5.29245e+08	5.76515e+06	2.70197e+07	9.58966e+07	226789	9.75359e+07	9.95791e+06	4.56315e+08	7.66533e+06	1.40769e+07	2.57659e+06	3.11199e+08	3.06965e+06	2.5958e+07	231208	9.66172e+06	303298	749641	387052	2.17508e+06	1.88688e+07	4.16449e+06	8.05709e+07	1.90952e+08	5.21404e+06	1.31188e+07	6.60529e+08	9.36556e+06
180	CON	T2	T0	206	3	2.45515e+08	5.35671e+08	1.20858e+08	991741	1.36822e+07	6.19405e+07	3.07628e+08	1.37171e+07	6.20158e+08	1.32346e+07	7.54651e+06	9.31945e+06	7.45446e+07	3.44667e+07	1.86791e+07	4.9843e+08	5.70835e+08	1.05405e+07	4.68068e+07	1.45866e+08	415501	1.78183e+08	1.55067e+07	2.68097e+08	6.03271e+06	1.43159e+07	3.01446e+06	1.31141e+08	1.32523e+06	3.50767e+07	296368	2.24907e+06	399069	526596	190267	1.14437e+06	1.86753e+07	5.62621e+06	7.76406e+07	2.54198e+08	1.47186e+07	1.0831e+07	3.03308e+08	9.19694e+06
181	CON	T1	EXT0	208	3	2.52861e+08	4.68669e+08	1.05017e+08	1.84595e+06	1.14264e+07	1.0903e+08	2.05767e+08	1.48902e+07	7.07528e+08	2.61974e+06	8.03776e+06	6.43284e+06	5.72083e+07	1.95405e+07	1.70056e+07	4.42866e+08	4.42072e+08	3.17252e+06	3.08047e+07	5.0354e+07	390660	1.40636e+08	1.44748e+07	4.47679e+08	6.77471e+06	1.40326e+07	3.13535e+06	2.57053e+08	2.73094e+06	2.62136e+07	334129	5.28671e+06	415807	811945	192151	2.41662e+06	1.93407e+07	6.934e+06	1.00919e+08	2.12519e+08	7.61582e+06	6.78539e+06	7.36188e+08	9.89849e+06
182	CON	T1	EX3	209	3	2.3813e+08	4.49253e+08	9.13708e+07	443941	1.27599e+07	3.39055e+07	3.49443e+08	2.13446e+07	5.41062e+08	5.04658e+06	8.94973e+06	6.87619e+06	5.36462e+07	1.51105e+07	1.48194e+07	4.20722e+08	6.21725e+08	6.66261e+06	3.55532e+07	3.85444e+07	285815	1.21985e+08	1.27598e+07	3.15071e+08	3.96726e+06	1.42033e+07	2.14551e+06	1.91545e+08	2.79041e+06	3.564e+07	270622	2.67063e+06	478881	661276	159463	1.88824e+06	1.71252e+07	8.46985e+06	7.34157e+07	1.6066e+08	6.74661e+06	1.36683e+07	2.51545e+08	7.6944e+06
183	CON	T1	EX1	210	3	2.63965e+08	4.37896e+08	9.47086e+07	789520	1.30581e+07	1.076e+08	4.10122e+08	2.31613e+07	5.94082e+08	7.919e+06	9.5864e+06	6.96261e+06	5.98512e+07	1.74983e+07	1.60965e+07	4.06178e+08	5.9491e+08	5.44231e+06	3.40958e+07	1.01206e+08	245063	1.3565e+08	1.31161e+07	4.27893e+08	7.37342e+06	1.67537e+07	2.49782e+06	3.10327e+08	2.79513e+06	2.83755e+07	275723	4.58453e+06	293842	628108	297310	2.39292e+06	1.61995e+07	3.60231e+06	8.48678e+07	1.87289e+08	6.69385e+06	1.1774e+07	5.71012e+08	8.98253e+06
184	CON	T2	T0	211	3	2.2846e+08	5.11425e+08	9.48468e+07	1.60741e+06	1.30768e+07	8.058e+07	2.85009e+08	1.68952e+07	5.71024e+08	9.95541e+06	7.0118e+06	8.73605e+06	6.94533e+07	2.68168e+07	1.54709e+07	4.78952e+08	5.73519e+08	9.29176e+06	4.25408e+07	7.75296e+07	334804	1.47004e+08	1.32633e+07	4.50762e+08	5.81147e+06	1.20857e+07	1.82879e+06	4.91912e+08	3.41694e+06	3.31968e+07	274023	3.43158e+06	272500	599775	372270	1.00339e+06	1.99356e+07	6.65708e+06	1.06337e+08	2.3778e+08	5.65907e+06	1.03409e+07	3.51636e+08	7.2431e+06
185	CON	T1	Pre	212	3	2.47207e+08	5.18506e+08	8.3759e+07	4.23825e+06	1.39154e+07	8.24662e+07	1.56448e+08	2.06213e+07	4.5769e+08	2.9572e+06	7.49925e+06	7.39399e+06	6.77407e+07	2.5079e+07	1.37291e+07	4.81771e+08	4.35591e+08	7.1173e+06	3.76073e+07	1.01241e+08	188892	1.73374e+08	1.45161e+07	3.67406e+08	5.30604e+06	1.30476e+07	2.11413e+06	3.26505e+08	3.15273e+06	2.8015e+07	225629	4.77094e+06	166827	496410	564839	2.09284e+06	1.77101e+07	7.16675e+06	7.64785e+07	1.57909e+08	6.72131e+06	9.14494e+06	2.32304e+08	8.64729e+06
186	CON	T2	Pre	213	3	2.36281e+08	5.06544e+08	8.32498e+07	935465	1.48523e+07	5.62645e+07	2.33431e+08	1.65181e+07	5.30589e+08	1.21063e+07	6.23341e+06	8.32805e+06	6.54066e+07	2.95146e+07	1.52841e+07	4.71395e+08	4.66058e+08	6.57673e+06	3.97324e+07	1.03459e+08	332901	1.24606e+08	1.39076e+07	4.96407e+08	5.27841e+06	1.12092e+07	1.9729e+06	4.95007e+08	3.89433e+06	2.48477e+07	248408	2.40624e+06	308747	578992	522449	1.98653e+06	1.78056e+07	3.12826e+06	8.38432e+07	1.99402e+08	6.39653e+06	8.76289e+06	2.99105e+08	8.94339e+06
187	CON	T2	EX1	214	3	2.67459e+08	5.36825e+08	1.13584e+08	2.33698e+06	1.29477e+07	1.1761e+08	2.67514e+08	1.65351e+07	4.87103e+08	4.53934e+06	6.90517e+06	6.82433e+06	5.14617e+07	2.13387e+07	1.94195e+07	4.95143e+08	4.76042e+08	6.93723e+06	3.36674e+07	1.14307e+08	379328	1.15833e+08	1.56515e+07	5.02489e+08	8.21974e+06	1.43349e+07	3.51687e+06	5.15216e+08	3.30646e+06	3.19208e+07	234110	4.15972e+06	403994	777389	352021	2.92005e+06	1.7163e+07	1.35325e+07	1.12637e+08	3.42585e+08	7.1745e+06	9.54886e+06	6.62283e+08	8.835e+06
188	CON	T2	EXT0	215	3	2.34837e+08	4.25478e+08	1.10563e+08	2.95682e+06	1.07981e+07	5.22913e+07	2.22304e+08	1.29048e+07	6.77566e+08	3.99649e+06	8.05001e+06	6.31051e+06	5.2695e+07	2.22546e+07	2.18825e+07	3.89987e+08	4.77596e+08	6.2263e+06	3.08226e+07	8.17309e+07	157298	1.14033e+08	1.45082e+07	1.03538e+09	1.05107e+07	1.07196e+07	3.55138e+06	6.58457e+08	4.81842e+06	2.82258e+07	317561	7.95485e+06	484978	798073	351149	2.04515e+06	1.88135e+07	7.29515e+06	1.21349e+08	2.97228e+08	7.44424e+06	7.31219e+06	8.90162e+08	1.07204e+07
189	CON	T1	T0	216	3	2.62143e+08	5.65128e+08	1.10818e+08	675084	1.37304e+07	4.60469e+07	2.9884e+08	1.83038e+07	4.79502e+08	7.46264e+06	6.23095e+06	7.80576e+06	5.68623e+07	2.46068e+07	1.52334e+07	5.19521e+08	5.03706e+08	8.17249e+06	4.05879e+07	9.89233e+07	228897	2.3034e+08	1.43736e+07	4.09467e+08	4.93667e+06	1.58363e+07	1.95953e+06	3.74312e+08	2.09059e+06	3.82257e+07	233543	5.09311e+06	235433	580089	299429	1.01854e+06	1.71475e+07	5.8318e+06	1.00873e+08	1.87736e+08	6.79008e+06	9.85081e+06	2.83551e+08	8.00814e+06
190	CON	T2	EX3	217	3	2.78853e+08	5.75639e+08	1.05311e+08	824527	1.52524e+07	6.73739e+07	3.33759e+08	1.9721e+07	4.79117e+08	2.52423e+06	7.27086e+06	7.50951e+06	4.99166e+07	2.19781e+07	1.69768e+07	5.41196e+08	6.28527e+08	6.93475e+06	3.99259e+07	9.16194e+07	467235	1.05804e+08	1.50697e+07	5.37041e+08	5.42035e+06	1.71864e+07	2.55514e+06	3.49019e+08	3.12775e+06	3.76736e+07	237244	1.32714e+06	526427	757591	299985	2.70096e+06	1.13934e+07	3.16785e+06	8.46901e+07	2.14325e+08	7.22705e+06	1.49943e+07	2.84282e+08	8.83413e+06
191	CON	T2	EX3	219	3	2.66467e+08	6.09296e+08	8.48236e+07	402544	1.42232e+07	8.07928e+07	3.72002e+08	1.73449e+07	5.43017e+08	4.40574e+06	1.19176e+07	8.52956e+06	8.66837e+07	2.78223e+07	1.54431e+07	5.4655e+08	6.53901e+08	5.06991e+06	2.66694e+07	3.38483e+07	457338	1.20289e+08	1.54427e+07	3.95353e+08	6.66618e+06	1.07226e+07	3.45551e+06	2.43737e+08	2.03716e+06	2.87843e+07	258356	1.40438e+06	709214	2.02343e+06	226686	2.10762e+06	1.33295e+07	4.25513e+06	5.93129e+07	1.80615e+08	1.80776e+07	1.31457e+07	2.18066e+08	8.19798e+06
192	CON	T1	EX3	220	3	2.6516e+08	5.79676e+08	7.58491e+07	566500	1.23221e+07	6.4072e+07	3.88869e+08	1.96365e+07	6.39891e+08	4.5269e+06	8.83677e+06	7.84454e+06	6.03334e+07	1.32236e+07	1.51394e+07	5.33759e+08	6.37261e+08	7.3739e+06	2.65796e+07	4.1392e+07	356516	1.44275e+08	1.45231e+07	3.30675e+08	6.8509e+06	9.30231e+06	3.5011e+06	2.42515e+08	1.91158e+06	2.93384e+07	302242	2.16625e+06	760376	1.9347e+06	297155	1.51678e+06	1.47744e+07	1.36484e+07	5.72823e+07	1.79415e+08	1.46977e+07	1.35564e+07	2.0561e+08	9.78132e+06
193	CON	T2	Pre	221	3	2.44239e+08	6.55021e+08	8.20602e+07	1.97512e+06	1.4241e+07	7.77565e+07	1.80799e+08	1.48359e+07	4.89636e+08	8.35823e+06	9.05186e+06	8.51561e+06	9.50491e+07	4.97282e+07	1.45099e+07	5.92898e+08	4.29316e+08	7.53904e+06	2.49982e+07	7.24657e+07	321480	1.53169e+08	1.86633e+07	2.69316e+08	6.06104e+06	6.77718e+06	3.32066e+06	3.65697e+08	2.4216e+06	2.3881e+07	234809	2.65255e+06	405227	2.02343e+06	758942	1.53572e+06	2.18326e+07	1.25526e+07	6.6871e+07	1.88598e+08	2.09713e+07	6.47347e+06	1.97238e+08	8.84038e+06
194	CON	T1	T0	222	3	2.51065e+08	6.45435e+08	7.73359e+07	753417	1.33119e+07	8.7994e+07	2.37492e+08	1.92853e+07	5.1902e+08	3.67619e+06	1.39671e+07	9.91237e+06	1.074e+08	2.16391e+07	1.63696e+07	5.54249e+08	6.12247e+08	6.51417e+06	2.92549e+07	6.13216e+07	484921	2.10114e+08	1.65826e+07	2.74389e+08	6.91341e+06	1.11106e+07	2.83451e+06	3.18447e+08	1.1281e+06	3.40868e+07	262331	3.18312e+06	500630	1.97672e+06	355070	898720	2.0077e+07	6.31829e+06	8.69825e+07	1.52016e+08	1.5775e+07	7.66099e+06	1.56984e+08	8.79881e+06
195	CON	T1	EXT0	223	3	2.23951e+08	5.78331e+08	8.50548e+07	1.42054e+06	1.12831e+07	7.47387e+07	1.66125e+08	9.54027e+06	8.34938e+08	3.82835e+06	8.34039e+06	7.82884e+06	7.5148e+07	1.61814e+07	1.89455e+07	5.20082e+08	4.7592e+08	5.38339e+06	2.47738e+07	4.55965e+07	251910	1.41803e+08	1.56714e+07	5.56221e+08	8.80567e+06	1.27212e+07	5.02997e+06	3.71246e+08	2.52795e+06	2.3108e+07	374540	8.07495e+06	618450	2.18226e+06	559190	414836	2.29686e+07	7.56065e+06	7.62004e+07	2.40809e+08	1.56045e+07	5.57889e+06	5.40697e+08	1.12299e+07
196	CON	T2	EXT0	224	3	2.2086e+08	4.98807e+08	9.35648e+07	2.14197e+06	1.02172e+07	1.21343e+08	1.95597e+08	9.32072e+06	6.68857e+08	5.84139e+06	9.18501e+06	7.75668e+06	8.11549e+07	3.02965e+07	1.97848e+07	4.2568e+08	4.5267e+08	5.28512e+06	2.03659e+07	4.75417e+07	277050	1.36636e+08	1.55917e+07	6.73038e+08	1.09557e+07	1.21155e+07	5.0857e+06	4.52049e+08	2.17021e+06	2.18347e+07	306900	5.13301e+06	682076	1.55441e+06	312273	1.5692e+06	2.01424e+07	1.04794e+07	7.92384e+07	2.70232e+08	1.77809e+07	6.22618e+06	5.02774e+08	6.69581e+06
197	CON	T2	T0	225	3	2.39097e+08	6.11833e+08	1.00194e+08	811033	1.27267e+07	7.44508e+07	2.53935e+08	1.24189e+07	4.65686e+08	1.05764e+07	9.12575e+06	9.54535e+06	8.03467e+07	4.61015e+07	1.7474e+07	4.59935e+08	6.075e+08	6.67934e+06	2.71671e+07	5.79561e+07	305335	2.02533e+08	1.34371e+07	2.4021e+08	7.19695e+06	1.04112e+07	3.08564e+06	4.65713e+08	1.9243e+06	2.91688e+07	232104	1.32176e+06	507844	840368	329281	1.40237e+06	1.99732e+07	8.03703e+06	7.419e+07	2.01777e+08	1.78139e+07	9.74716e+06	3.19567e+08	8.33801e+06
198	CON	T2	EX1	226	3	2.49622e+08	4.93721e+08	9.21878e+07	1.40086e+06	1.09074e+07	8.97268e+07	2.91303e+08	1.13491e+07	5.18798e+08	5.66692e+06	1.07814e+07	7.90575e+06	5.27285e+07	2.49621e+07	1.69215e+07	4.16754e+08	6.21438e+08	5.9451e+06	2.16745e+07	5.55565e+07	298247	1.23407e+08	1.63427e+07	2.62817e+08	9.0548e+06	1.02724e+07	4.45679e+06	3.66334e+08	1.9793e+06	2.55954e+07	250313	1.60202e+06	583781	2.10169e+06	300844	4.06924e+06	1.39672e+07	4.4401e+06	6.71646e+07	2.39587e+08	2.10775e+07	1.17553e+07	4.87603e+08	8.57149e+06
199	CON	T1	Pre	227	3	2.49221e+08	7.1127e+08	7.01801e+07	676380	1.41383e+07	5.8287e+07	2.06459e+08	1.85245e+07	5.32232e+08	5.11962e+06	8.47068e+06	9.04978e+06	1.04339e+08	2.33863e+07	1.53872e+07	6.25732e+08	4.17881e+08	5.93582e+06	2.84693e+07	5.05693e+07	249883	1.81292e+08	1.776e+07	2.38056e+08	5.21712e+06	1.16201e+07	2.97891e+06	2.42712e+08	2.3535e+06	2.49373e+07	255872	9.39959e+06	382040	1.9347e+06	454027	1.56185e+06	1.95794e+07	9.51627e+06	6.11038e+07	1.59607e+08	1.6467e+07	4.72059e+06	1.83674e+08	9.6822e+06
200	CON	T1	EX1	228	3	3.00347e+08	6.23825e+08	8.63052e+07	306889	1.37024e+07	6.43976e+07	4.09773e+08	2.47887e+07	8.3645e+08	1.23589e+07	1.03778e+07	8.85265e+06	8.15945e+07	1.7674e+07	1.85313e+07	4.73509e+08	8.8937e+08	6.63565e+06	2.76015e+07	6.78276e+07	98236.5	1.7185e+08	2.022e+07	2.98288e+08	9.09363e+06	1.59109e+07	4.34239e+06	3.20104e+08	2.40462e+06	2.90673e+07	363431	5.5328e+06	860617	1.40299e+06	305040	2.32749e+06	2.00026e+07	4.48843e+06	7.67687e+07	1.94682e+08	1.75968e+07	1.25297e+07	5.1755e+08	9.44006e+06
[truncated: 94 more columns]

## Sheet: Peak
Idx	Name	Label	Mode	MSI_ID_Level	Formula	MW	RT	QCRSD	DRatio
1	HILICPOS1	Histidine	HILIC Pos	2	C6 H9 N3 O2	155.069	7.171	6.7084	30.833
2	HILICPOS9	Glutamine	HILIC Pos	2	C5 H10 N2 O3	146.069	6.41	7.81161	29.7625
3	HILICPOS10	1-Methylhistidine	HILIC Pos	2	C7 H11 N3 O2	169.085	6.773	4.40946	19.2816
4	HILICPOS14	Histamine	HILIC Pos	2	C5 H9 N3	111.08	6.288	3.30644	4.24794
5	HILICPOS18	Asparagine	HILIC Pos	1	C4 H8 N2 O3	132.053	6.521	6.5498	28.5171
6	HILICPOS19	Hypoxanthine	HILIC Pos	2	C5 H4 N4 O	136.038	2.197	8.93881	21.8246
7	HILICPOS22	Isoleucine/Leucine	HILIC Pos	2	C6 H13 N O2	131.095	4.803	14.3389	32.7938
8	HILICPOS24	Ornithine	HILIC Pos	2	C5 H12 N2 O2	132.09	7.435	12.3852	27.1177
9	HILICPOS27	Creatine	HILIC Pos	2	C4 H9 N3 O2	131.069	5.891	5.08088	9.18856
10	HILICPOS29	Urocanic acid	HILIC Pos	1	C6 H6 N2 O2	138.043	1.605	5.65322	9.22582
11	HILICPOS35	Glutamic acid	HILIC Pos	2	C5 H9 N O4	147.053	6.483	8.59175	18.8916
12	HILICPOS39	Serine	HILIC Pos	2	C3 H7 N O3	105.043	6.462	7.74833	31.1242
13	HILICPOS42	sn-Glycero-3-phosphocholine	HILIC Pos	2	C15 H15 N O3	257.103	6.496	13.6089	33.1999
14	HILICPOS43	Hydroxyproline	HILIC Pos	2	C5 H9 N O3	131.058	5.957	6.93649	11.9488
15	HILICPOS48	N8-Acetylspermidine	HILIC Pos	2	C9 H21 N3 O	187.168	6.688	9.04218	10.2505
16	HILICPOS52	Pyroglutamic acid	HILIC Pos	2	C5 H7 N O3	129.043	6.41	13.7957	36.5626
17	HILICPOS53	Leucine	HILIC Pos	2	C6 H13 N O2	131.095	4.658	8.28037	22.9132
18	HILICPOS54	alpha-aminobutyric acid	HILIC Pos	1	C4 H9 N O2	103.064	5.667	4.89561	9.9626
19	HILICPOS62	Threonine	HILIC Pos	2	C4 H9 N O3	119.058	6.115	5.64185	24.8124
20	HILICPOS64	1-Methylnicotinamide	HILIC Pos	2	C7 H8 N2 O	136.064	3.696	8.05221	15.5287
21	HILICPOS66	Homoarginine	HILIC Pos	2	C7 H16 N4 O2	188.127	7.036	17.0117	29.491
22	HILICPOS75	3-Methyhistidine	HILIC Pos	1	C7 H11 N3 O2	169.085	7.191	5.46594	12.2861
23	HILICPOS82	Cystine	HILIC Pos	2	C6 H12 N2 O4 S2	240.024	7.973	12.9186	32.3657
24	HILICPOS86	Propionylcarnitine	HILIC Pos	2	C10 H19 N O4	217.131	3.226	16.1129	30.6333
25	HILICPOS88	Palmitoylcarnitine	HILIC Pos	2	C23 H45 N O4	399.334	1.062	8.82366	19.0614
26	HILICPOS89	Methionine	HILIC Pos	2	C5 H11 N O2 S	149.051	5.08	8.37031	32.8282
27	HILICPOS90	Acetylcarnosine	HILIC Pos	2	C11 H16 N4 O4	268.117	6.26	4.30197	14.1161
28	HILICPOS99	Trimethylamine N-oxide	HILIC Pos	2	C3 H9 N O	75.0688	2.686	13.9115	34.1786
29	HILICPOS108	4-Guanidinobutyric acid	HILIC Pos	2	C5 H11 N3 O2	145.085	4.462	17.0737	30.0928
30	HILICPOS116	Citrulline	HILIC Pos	1	C6 H13 N3 O3	175.096	6.626	8.29228	26.9527
31	HILICPOS117	N-Acetyalanine	HILIC Pos	2	C5 H9 N O3	131.058	5.89	3.23215	6.22339
32	HILICPOS120	Allopurinol	HILIC Pos	2	C5 H4 N4 O	136.038	3.62	4.14817	6.7475
33	HILICPOS123	N-Methyglutamic acid	HILIC Pos	2	C6 H11 N O4	161.069	6.221	12.1034	20.8851
34	HILICPOS126	Imidazoleacetic acid	HILIC Pos	2	C5 H6 N2 O2	126.043	5.724	6.78703	14.7214
35	HILICPOS440	N-Phenylacetylglutamine	HILIC Pos	2	C13 H16 N2 O4	264.108	2.393	9.0237	14.3922
36	HILICPOS735	Maltose	HILIC Pos	2	C12 H22 O11	364.098	6.372	6.51267	8.36142
37	HILICPOS1548	Choline	HILIC Pos	2	C5 H13 N O	103.1	6.497	5.27564	19.5461
38	HILICPOS1626	Caprolactam	HILIC Pos	2	C6 H11 N O	113.084	0.95	14.4865	26.7106
39	HILICPOS1823	N6,N6,N6-Trimethylysine	HILIC Pos	2	C9 H20 N2 O2	188.152	7.028	6.40553	14.0522
40	HILICPOS1941	Prolylleucine	HILIC Pos	2	C11 H20 N2 O3	228.147	5.477	4.23669	15.0006
41	HILICPOS2104	Ergothioneine	HILIC Pos	2	C9 H15 N3 O2 S	229.088	5.743	5.50243	8.5796
42	HILICPOS2634	Guanidinosuccinic acid	HILIC Pos	2	C5 H9 N3 O4	175.058	4.805	9.65325	25.4754
43	C18POS3	O-Acetycarnitine	C18 Pos	1	C9 H17 N O4	203.116	1.362	10.9897	17.7027
44	C18POS4	Indole-3-lactic acid	C18 Pos	1	C11 H11 N O3	205.074	3.663	2.04789	7.55871
45	C18POS6	Carnitine	C18 Pos	2	C7 H15 N O3	161.105	0.884	3.17388	11.2688
46	C18POS7	Uric acid	C18 Pos	2	C5 H4 N4 O3	168.028	1.232	15.3977	22.2101
47	C18POS8	1,7-dimethylxanthine	C18 Pos	1	C7 H8 N4 O2	180.065	3.151	5.51265	3.98222
48	C18POS12	Kynurenine	C18 Pos	1	C10 H12 N2 O3	208.085	2.972	4.19074	20.3056
49	C18POS14	Glycocholic acid	C18 Pos	1	C26 H43 N O6	465.308	4.232	3.27866	2.81424
50	C18POS15	Valine	C18 Pos	2	C5 H11 N O2	117.079	0.873	7.69583	38.7922
51	C18POS19	Proline	C18 Pos	2	C5 H9 N O2	115.063	0.802	4.77995	14.9475
52	C18POS20	Phenylalanine	C18 Pos	1	C9 H11 N O2	165.079	2.942	8.10906	27.4726
53	C18POS22	Octopamine	C18 Pos	2	C8 H11 N O2	135.068	1.672	9.44133	25.2138
54	C18POS27	Glycochenodeoxycholic acid	C18 Pos	1	C26 H43 N O5	449.313	4.793	2.64408	2.70785
55	C18POS28	Glycoursodeoxycholic acid	C18 Pos	1	C26 H43 N O5	449.314	4.166	3.54997	3.89018
56	C18POS30	alpha-Linolenic acid	C18 Pos	1	C18 H30 O2	278.224	8.266	11.0183	11.4144
57	C18POS31	Phenylacetylglutamine	C18 Pos	1	C13 H16 N2 O4	264.111	3.374	3.61908	3.48089
58	C18POS40	Tryptophan	C18 Pos	1	C11 H12 N2 O2	204.09	3.225	2.10246	9.39224
59	C18POS41	Arginine	C18 Pos	1	C6 H14 N4 O2	174.112	0.935	8.10017	36.4956
60	C18POS43	Tyrosine	C18 Pos	2	C9 H11 N O3	181.074	1.669	8.19757	28.36
61	C18POS49	Acetylcarnitine	C18 Pos	1	C9 H17 N O4	203.116	0.89	5.76255	7.40582
62	C18POS54	Coumarin	C18 Pos	2	C9 H6 O2	146.037	1.667	8.94621	27.8011
63	C18POS56	Decanoylcarnitine	C18 Pos	1	C17 H33 N O4	315.241	5.304	15.3848	19.9879
64	C18POS61	Indoleacetic acid	C18 Pos	1	C10 H9 N O2	175.063	3.833	2.52688	4.98347
65	C18POS63	Cortisol	C18 Pos	1	C21 H30 O5	362.209	3.978	4.71971	10.9733
66	C18POS64	Caffeine	C18 Pos	1	C8 H10 N4 O2	194.08	3.33	2.99838	1.85698
67	C18POS66	trans-Cinnamic acid	C18 Pos	2	C9 H8 O2	148.052	2.943	11.1438	18.6551
68	C18POS67	Lysine	C18 Pos	1	C6 H14 N2 O2	146.105	0.802	3.20002	18.5825
69	C18POS68	Pipecolic acid	C18 Pos	1	C6 H11 N O2	129.079	1.279	10.4965	24.2635
70	C18POS71	3,4,5-Trimethoxycinnamic acid	C18 Pos	1	C12 H14 O5	238.084	3.614	2.6008	3.12195
71	C18POS72	2-Piperidinone	C18 Pos	1	C5 H9 N O	99.0686	2.946	9.88615	10.4512
72	C18POS74	Lyso-PAF C16	C18 Pos	2	C24 H52 N O6 P	481.352	7.499	4.45224	16.6288
73	C18POS78	Theobromine	C18 Pos	1	C7 H8 N4 O2	180.065	3.051	3.79185	2.93512
74	C18POS79	2-Aminooctanoic acid	C18 Pos	1	C8 H17 N O2	159.126	3.521	2.5463	3.76748
75	C18POS80	Cortisone	C18 Pos	1	C21 H28 O5	360.193	3.997	5.53888	22.7802
76	C18POS367	4,7,10,13,16-Docosapentaenoic acid	C18 Pos	2	C22 H34 O2	330.255	7.509	4.38315	6.92123
77	C18POS752	Adrenic acid	C18 Pos	2	C22 H36 O2	332.271	9.437	11.1472	16.9134
78	C18POS926	Linoleoyl	C18 Pos	2	C21 H38 O4	336.266	6.307	5.42602	14.406
79	C18POS1513	Palmitoyl ethanolamide	C18 Pos	2	C18 H37 N O2	299.282	8.428	7.22441	26.0224
80	C18POS1926	2-Arachidonoyl glycerol	C18 Pos	2	C23 H38 O4	378.276	8.17	6.69122	14.0763
81	C18POS2053	Docosahexaenoic acid	C18 Pos	2	C22 H32 O2	328.24	8.53	19.6379	39.9861
82	C18POS2119	Methyl indole-3-acetate	C18 Pos	2	C11 H11 N O2	189.079	4.038	3.54882	3.65998
83	C18POS2446	Glycerophospho-N-palmitoyl ethanolamine	C18 Pos	2	C21 H44 N O7 P	453.285	6.802	3.26091	11.213
84	C18POS2500	Piperine	C18 Pos	2	C17 H19 N O3	285.136	5.288	5.64741	2.50632
85	C18POS2579	Stachydrine	C18 Pos	2	C7 H13 N O2	143.094	1.041	18.6891	21.6051
86	C18POS2617	Hexanoylcarnitine	C18 Pos	2	C13 H25 N O4	259.178	3.829	3.84805	3.44346
87	C18POS2794	2-Hydroxycinnamic acid	C18 Pos	2	C9 H8 O3	164.047	1.675	8.72751	31.0824
88	C18POS2972	Docosapentaenoic acid	C18 Pos	2	C22 H34 O2	330.255	8.867	8.14256	13.125
89	C18POS3057	Monoolein	C18 Pos	2	C21 H40 O4	356.292	9.095	15.2907	21.9863
90	C18POS3159	Eicosapentaenoic acid	C18 Pos	2	C20 H30 O2	302.224	8.127	12.0855	18.6321
91	C18POS3645	Corticosterone	C18 Pos	1	C21 H30 O4	346.214	4.336	5.75838	6.55408
92	C18NEG1	Indoxyl sulfate	C18 Neg	1	C8 H7 N O4 S	213.009	3.291	12.6191	16.0411
93	C18NEG3	3-Hydroxybenzoic acid	C18 Neg	1	C7 H6 O3	138.031	3.972	2.88859	2.67576
94	C18NEG4	Hippuric acid	C18 Neg	1	C9 H9 N O3	179.058	3.458	2.20108	3.79168
95	C18NEG5	Pantothenic acid	C18 Neg	1	C9 H17 N O5	219.111	3.109	3.30118	10.2335
96	C18NEG6	2-Hydroxyhippuric Acid	C18 Neg	1	C9 H9 N O4	195.053	3.644	2.38494	1.69676
97	C18NEG7	5-Methoxysalicylic acid	C18 Neg	2	C8 H8 O4	168.042	3.805	9.51666	9.23467
98	C18NEG8	2,6-Dihydroxybenzoic acid	C18 Neg	2	C7 H6 O4	154.026	3.376	11.1788	15.6401
99	C18NEG9	3,5-dihydroxybenzoic acid	C18 Neg	2	C7 H6 O4	154.026	3.471	3.09295	7.66124
100	C18NEG11	Hexadecanedioic acid	C18 Neg	2	C16 H30 O4	286.215	6.043	2.47239	3.94559
101	C18NEG13	Hydroxyphenyllactic acid	C18 Neg	2	C9 H10 O4	182.057	3.248	2.91531	7.2633
102	C18NEG18	3-Phenyllactic acid	C18 Neg	2	C9 H10 O3	166.062	3.783	4.49149	5.37429
103	C18NEG20	Ascorbic acid	C18 Neg	2	C6 H8 O6	176.031	0.944	3.18707	11.8395
104	C18NEG23	Succinic acid	C18 Neg	2	C4 H6 O4	118.026	1.595	7.10854	8.35479
105	C18NEG24	PhenyAc-Gln-OH	C18 Neg	1	C13 H16 N2 O4	264.111	3.434	2.51997	2.42058
106	C18NEG26	2-Ethy-2-hydroxybutyric acid	C18 Neg	2	C6 H12 O3	132.078	3.588	3.39301	4.25314
107	C18NEG32	Xylopyranose	C18 Neg	2	C5 H10 O5	150.052	0.932	5.63208	21.5426
108	C18NEG36	3-Hydroxybutanoic acid	C18 Neg	2	C4 H8 O3	104.046	1.743	5.54976	5.41329
109	C18NEG37	p-Cresol sulfate	C18 Neg	1	C7 H8 O4 S	188.014	3.512	3.4894	3.2075
110	C18NEG42	2-Hydroxyoctanoic acid	C18 Neg	1	C8 H16 O3	160.109	4.245	2.84003	4.44519
111	C18NEG44	Ethylmalonic acid	C18 Neg	2	C5 H8 O4	132.041	3.103	12.9578	29.8533
112	C18NEG46	2-Dodecenedioic acid	C18 Neg	2	C12 H20 O4	228.136	4.353	19.2227	13.8774
113	C18NEG49	Tetradecanedioic acid	C18 Neg	2	C14 H26 O4	258.184	4.975	4.48734	7.32757
114	C18NEG53	Dodecanedioic acid	C18 Neg	2	C12 H22 O4	230.152	4.458	1.59537	2.32693
115	C18NEG55	3-Methylxanthine	C18 Neg	1	C6 H6 N4 O2	166.048	2.964	9.53032	9.41507
116	C18NEG56	Tridecanedioic acid	C18 Neg	3	C13 H24 O4	244.168	4.705	8.18734	10.8149
117	C18NEG57	2-Hydroxy-3-methylbutyric acid	C18 Neg	2	C5 H10 O3	118.062	3.254	2.61076	5.10463
118	C18NEG58	3-Hydroxyphenylacetic acid	C18 Neg	1	C8 H8 O3	152.047	3.872	3.41404	1.97397
119	C18NEG60	3-Hydroxydodecanoic acid	C18 Neg	2	C12 H24 O3	216.172	5.687	5.18425	4.84625
120	C18NEG62	Sphingosine 1-phosphate	C18 Neg	1	C18 H38 N O5 P	379.249	5.812	2.6446	11.847
121	C18NEG63	3-Hydroxycapric acid	C18 Neg	1	C10 H20 O3	188.141	4.742	5.80174	5.449
122	C18NEG67	2,4-Dihydroxybutanoic acid	C18 Neg	2	C4 H8 O4	120.041	0.915	3.32215	10.357
123	C18NEG116	Prostaglandin_2	C18 Neg	2	C20 H34 O5	336.228	7.077	4.9427	9.1059
124	C18NEG231	Androsterone glucuronide	C18 Neg	2	C25 H38 O8	466.257	4.375	4.7901	9.0858
125	C18NEG421	4-Dodecylbenzenesulfonic acid	C18 Neg	2	C18 H30 O3 S	326.192	9.698	7.35708	9.98718
126	C18NEG1213	Oleic acid	C18 Neg	2	C18 H34 O2	282.256	9.712	5.862	6.0966
127	C18NEG1275	Deoxycholic acid	C18 Neg	2	C24 H40 O4	392.293	5.788	2.21849	1.80936
128	C18NEG1372	Prostaglandin_1	C18 Neg	2	C20 H30 O4	334.213	6.405	1.87066	2.1354
129	C18NEG1386	taurine conjugated bile acid	C18 Neg	3	C26 H45 N O6 S	499.297	4.196	7.60103	7.98299
130	C18NEG1412	3-Carboxy-4-methyl-5-propyl-2-furanpropionic acid	C18 Neg	2	C12 H16 O5	240.1	4.426	1.54181	2.15023
131	C18NEG1465	4-Methylphenol	C18 Neg	2	C7 H8 O	108.056	3.51	1.49155	1.31375
132	C18NEG1470	4-Oxoproline	C18 Neg	2	C5 H7 N O3	129.042	1.434	4.8616	22.2881
133	C18NEG1499	Cholic acid	C18 Neg	2	C24 H40 O5	408.288	4.769	2.96578	3.0924
134	C18NEG1507	Bilirubin	C18 Neg	2	C33 H36 N4 O6	584.264	4.905	3.90077	6.86391
135	C18NEG1565	10-Hydroxydecanoic acid	C18 Neg	2	C10 H20 O3	188.141	5.036	5.2001	8.83816
136	C18NEG1573	16-Hydroxyhexadecanoic acid	C18 Neg	2	C16 H32 O3	272.236	8.445	6.77709	20.632
137	C18NEG1936	3,7-Dimethyluric acid	C18 Neg	2	C7 H8 N4 O3	196.059	3.158	5.42954	4.03891
138	C18NEG1956	Testosterone sulfate	C18 Neg	2	C19 H28 O5 S	368.166	4.259	4.48547	9.75887
